# Supplementary material for: (E)-6-Meth­oxy-9-methyl-1,2,3,4-tetra­hydro-9H-carbazol-4-one oxime
Source: Acta Crystallogr Sect E Struct Rep Online. 2008 Jul 5;64(Pt 8):o1418. doi: 10.1107/S1600536808020047 (PMC2961900; doi:10.1107/S1600536808020047)
Supplement: Supplementary file 1 [file e-64-o1418-sup1.cif]

##############################################################################
###                                                                        ###
###        Electronic paper (Acta Crystallographica Section E)             ###
###                                                                        ###
##############################################################################
#                                                                            #
# This CIF contains the data in a paper accepted for publication in Acta     #
# Crystallographica Section E. It conforms to the requirements of Notes      #
# for Authors for Section E, and has been peer reviewed under the auspices   #
# of the IUCr Commission on Journals.                                        #
#                                                                            #
# Full details of the Crystallographic Information File format               #
# are given in the paper "The Crystallographic Information File (CIF):       #
# a New Standard Archive File for Crystallography" by S. R. Hall, F. H.      #
# Allen and I. D. Brown [Acta Cryst. (1991), A47, 655-685].                  #
#                                                                            #
# The current version of the core CIF dictionary is obtainable from          #
# ftp://ftp.iucr.org/pub/cif_core.dic. The current version number is 2.4.    #
#                                                                            #
# Software is freely available for graphical display of the structure(s) in  #
# this CIF.  For information consult the CIF home page http://www.iucr.org/  #
# cif/home.html                                                              #
#                                                                            #
# This file may be used for bona fide research purposes within the           #
# scientific community so long as proper attribution is given to the journal # 
# article from which it was obtained.                                        #
#                                                                            #
##############################################################################
                                             
data_global
_audit_creation_method     'form.cif (version 2.0)'
_journal_data_validation_number     ?
_journal_date_recd_electronic     2008-06-21
_journal_date_accepted     2008-07-01
_journal_name_full     'Acta Crystallographica, Section E'
_journal_year     2008
_journal_volume     64
_journal_issue      8
_journal_page_first     o1418
_journal_page_last     o1418
_journal_paper_category     QO
_journal_coeditor_code     OM2245
_publ_contact_author_name     'Zhui-Bai Qiu'
_publ_contact_author_address
;
Department of Medicinal Chemistry,
School of Pharmacy,
Fudan University,
138 Yixueyuan Road, Shanghai 200032,
China
;
_publ_contact_author_email     zbqiu@shmu.edu.cn
_publ_contact_author_fax     '+86 21 54237264'
_publ_contact_author_phone     '+86 21 54237595'
_publ_section_title
;
(<i>E</i>)-6-Methoxy-9-methyl-1,2,3,4-tetrahydro-9<i>H</i>-carbazol-4-one oxime
;
loop_
    _publ_author_name
    _publ_author_address
    'Sheng, Wei'
;
Department of Medicinal Chemistry
School of Pharmacy
Fudan University
138 Yixueyuan Road
Shanghai 200032
People's Republic of China
;
    'Zhang, Qi-Hong'
;
Department of Medicinal Chemistry
School of Pharmacy
Fudan University
138 Yixueyuan Road
Shanghai 200032
People's Republic of China
;
    'Qiu, Zhui-Bai'
;
Department of Medicinal Chemistry
School of Pharmacy
Fudan University
138 Yixueyuan Road
Shanghai 200032
People's Republic of China
;
data_I
_chemical_name_systematic
;
(<i>E</i>)-6-Methoxy-9-methyl-1,2,3,4-tetrahydro-9H-carbazol-4-one oxime
;
_chemical_name_common     ?
_chemical_formula_moiety     'C14 H16 N2 O2'
_chemical_formula_sum     'C14 H16 N2 O2'
_chemical_formula_structural     ?
_chemical_formula_analytical     ?
_chemical_formula_iupac     'C14 H16 N2 O2'
_chemical_formula_weight     244.29
_chemical_melting_point     ?
_symmetry_cell_setting     monoclinic
_symmetry_space_group_name_H-M     'P 21/c'
_symmetry_space_group_name_Hall     '-P 2ybc'
loop_
    _symmetry_equiv_pos_as_xyz
    'x, y, z'
    '-x, y+1/2, -z+1/2'
    '-x, -y, -z'
    'x, -y-1/2, z-1/2'
_cell_length_a     8.833(5)
_cell_length_b     6.460(4)
_cell_length_c     22.247(12)
_cell_angle_alpha     90.00
_cell_angle_beta     104.14(2)
_cell_angle_gamma     90.00
_cell_volume     1231.0(12)
_cell_formula_units_Z     4
_cell_measurement_reflns_used     777
_cell_measurement_theta_min     2.378
_cell_measurement_theta_max     22.669
_cell_measurement_temperature     293(2)
_exptl_crystal_description     'prism'
_exptl_crystal_colour     'colorless'
_exptl_crystal_size_max     0.15
_exptl_crystal_size_mid     0.08
_exptl_crystal_size_min     0.08
_exptl_crystal_size_rad     ?
_exptl_crystal_density_diffrn     1.318
_exptl_crystal_density_meas     ?
_exptl_crystal_density_method     'not measured'
_exptl_crystal_F_000     520
_exptl_absorpt_coefficient_mu     0.089
_exptl_absorpt_correction_type     'multi-scan'
_exptl_absorpt_process_details     '(SADABS; Sheldrick, 1996)'
_exptl_absorpt_correction_T_min     0.9867
_exptl_absorpt_correction_T_max     0.9929
_exptl_special_details
;
;
_diffrn_ambient_temperature     293(2)
_diffrn_radiation_type     MoK\a
_diffrn_radiation_wavelength     0.71073
_diffrn_radiation_source     'fine-focus sealed tube'
_diffrn_radiation_monochromator     graphite
_diffrn_measurement_device_type     'Bruker SMART APEX CCD area-detector'
_diffrn_measurement_method     '\f and \w'
_diffrn_detector_area_resol_mean     ?
_diffrn_reflns_number     5647
_diffrn_reflns_av_R_equivalents     0.0368
_diffrn_reflns_av_sigmaI/netI     0.0555
_diffrn_reflns_theta_min     1.89
_diffrn_reflns_theta_max     27.00
_diffrn_reflns_theta_full     27.00
_diffrn_measured_fraction_theta_max     0.981
_diffrn_measured_fraction_theta_full     0.981
_diffrn_reflns_limit_h_min     -11
_diffrn_reflns_limit_h_max     11
_diffrn_reflns_limit_k_min     -8
_diffrn_reflns_limit_k_max     8
_diffrn_reflns_limit_l_min     -27
_diffrn_reflns_limit_l_max     17
_diffrn_reflns_reduction_process     ?
_diffrn_standards_number     ?
_diffrn_standards_interval_count     ?
_diffrn_standards_interval_time     ?
_diffrn_standards_decay_%     ?
loop_
    _diffrn_standard_refln_index_h
    _diffrn_standard_refln_index_k
    _diffrn_standard_refln_index_l
    ? ? ?
_refine_special_details
;
Refinement of <i>F</i>^2^ against ALL reflections. The weighted
<i>R</i>-factor <i>wR</i> and goodness of fit <i>S</i> are based on
<i>F</i>^2^, conventional <i>R</i>-factors <i>R</i> are based on <i>F</i>,
with <i>F</i> set to zero for negative <i>F</i>^2^. The threshold expression
of <i>F</i>^2^ > \s(<i>F</i>^2^) is used only for calculating
<i>R</i>-factors(gt) <i>etc</i>. and is not relevant to the choice of
reflections for refinement. <i>R</i>-factors based on <i>F</i>^2^ are
statistically about twice as large as those based on <i>F</i>, and <i>R</i>-
factors based on ALL data will be even larger.
;
_reflns_number_total     2626
_reflns_number_gt     1396
_reflns_threshold_expression     I>2\s(I)
_refine_ls_structure_factor_coef     Fsqd
_refine_ls_matrix_type     full
_refine_ls_R_factor_all     0.0995
_refine_ls_R_factor_gt     0.0554
_refine_ls_wR_factor_all     ?
_refine_ls_wR_factor_gt     0.1490
_refine_ls_wR_factor_ref     0.1645
_refine_ls_goodness_of_fit_all     ?
_refine_ls_goodness_of_fit_ref     0.890
_refine_ls_restrained_S_all     0.891
_refine_ls_restrained_S_obs     ?
_refine_ls_number_reflns     2626
_refine_ls_number_parameters     169
_refine_ls_number_restraints     2
_refine_ls_number_constraints     ?
_refine_ls_hydrogen_treatment     mixed
_refine_ls_weighting_scheme     calc
_refine_ls_weighting_details
                 'calc w=1/[\s^2^(Fo^2^)+(0.0985P)^2^] where P=(Fo^2^+2Fc^2^)/3'
_atom_sites_solution_hydrogens     geom
_atom_sites_solution_primary     direct
_atom_sites_solution_secondary     difmap
_refine_ls_shift/su_max     0.000
_refine_ls_shift/su_mean     0.000
_refine_diff_density_max     0.613
_refine_diff_density_min     -0.321
_refine_ls_extinction_method     none
_refine_ls_extinction_coef     ?
_refine_ls_abs_structure_details     ?
_refine_ls_abs_structure_Flack     ?
_refine_ls_abs_structure_Rogers     ?
loop_
    _atom_type_symbol
    _atom_type_description
    _atom_type_scat_dispersion_real
    _atom_type_scat_dispersion_imag
    _atom_type_scat_source
    'C' 'C' 0.0033 0.0016
                         'International Tables Vol C Tables 4.2.6.8 and 6.1.1.4'
    'H' 'H' 0.0000 0.0000
                         'International Tables Vol C Tables 4.2.6.8 and 6.1.1.4'
    'O' 'O' 0.0106 0.0060
                         'International Tables Vol C Tables 4.2.6.8 and 6.1.1.4'
    'N' 'N' 0.0061 0.0033
                         'International Tables Vol C Tables 4.2.6.8 and 6.1.1.4'
_computing_data_collection     'SMART (Bruker, 2000)'
_computing_cell_refinement     'SMART (Bruker, 2000)'
_computing_data_reduction     'SAINT (Bruker, 2000)'
_computing_structure_solution     'SHELXTL (Sheldrick, 2008)'
_computing_structure_refinement     'SHELXTL (Sheldrick, 2008)'
_computing_molecular_graphics
                        'SHELXTL (Sheldrick, 2008) and ORTEP-3 (Farrugia, 1997)'
_computing_publication_material     'SHELXTL (Sheldrick, 2008)'
loop_
    _atom_site_type_symbol
    _atom_site_label
    _atom_site_fract_x
    _atom_site_fract_y
    _atom_site_fract_z
    _atom_site_U_iso_or_equiv
    _atom_site_adp_type
    _atom_site_calc_flag
    _atom_site_refinement_flags
    _atom_site_occupancy
    _atom_site_disorder_assembly
    _atom_site_disorder_group
    O O1 0.3608(3) -0.1623(4) -0.01619(11) 0.0908(7) Uani d D 1 . .
    H H1X 0.392(4) -0.054(4) 0.0026(18) 0.127(16) Uiso d D 1 . .
    O O2 1.0030(2) 0.1510(3) -0.09437(10) 0.0781(6) Uani d . 1 . .
    N N1 0.4790(2) -0.1762(4) -0.04926(10) 0.0618(6) Uani d . 1 . .
    C C1 0.4333(3) -0.7039(4) -0.16677(13) 0.0631(7) Uani d U 1 . .
    H H1A 0.4711 -0.8230 -0.1409 0.076 Uiso calc R 1 . .
    H H1B 0.4036 -0.7496 -0.2096 0.076 Uiso calc R 1 . .
    C C2 0.2945(4) -0.6123(6) -0.14878(16) 0.0868(10) Uani d U 1 . .
    H H2A 0.2228 -0.7231 -0.1455 0.104 Uiso calc R 1 . .
    H H2B 0.2410 -0.5203 -0.1816 0.104 Uiso calc R 1 . .
    C C3 0.3335(3) -0.4929(5) -0.08831(13) 0.0656(7) Uani d . 1 . .
    H H3A 0.2402 -0.4226 -0.0834 0.079 Uiso calc R 1 . .
    H H3B 0.3647 -0.5901 -0.0543 0.079 Uiso calc R 1 . .
    C C4 0.4606(2) -0.3367(4) -0.08413(11) 0.0485(6) Uani d . 1 . .
    C C4' 0.5725(2) -0.3745(3) -0.12087(9) 0.0422(5) Uani d . 1 . .
    C C5' 0.7093(2) -0.2625(3) -0.12699(9) 0.0407(5) Uani d . 1 . .
    C C5 0.7843(2) -0.0819(4) -0.10084(10) 0.0445(5) Uani d . 1 . .
    H H5 0.7437 -0.0036 -0.0734 0.053 Uiso calc R 1 . .
    C C6 0.9189(3) -0.0218(4) -0.11637(11) 0.0511(6) Uani d . 1 . .
    C C7 0.9790(3) -0.1381(4) -0.15859(12) 0.0587(7) Uani d . 1 . .
    H H7 1.0704 -0.0947 -0.1685 0.070 Uiso calc R 1 . .
    C C8 0.9066(3) -0.3127(4) -0.18535(11) 0.0536(6) Uani d . 1 . .
    H H8 0.9468 -0.3879 -0.2136 0.064 Uiso calc R 1 . .
    C C8' 0.7708(2) -0.3758(4) -0.16943(9) 0.0441(5) Uani d . 1 . .
    C C9 0.7019(3) -0.6996(4) -0.23323(12) 0.0674(8) Uani d . 1 . .
    H H9A 0.6501 -0.8262 -0.2277 0.101 Uiso calc R 1 . .
    H H9B 0.8117 -0.7251 -0.2273 0.101 Uiso calc R 1 . .
    H H9C 0.6599 -0.6479 -0.2744 0.101 Uiso calc R 1 . .
    N N9 0.6779(2) -0.5471(3) -0.18818(8) 0.0499(5) Uani d . 1 . .
    C C9' 0.5588(3) -0.5450(4) -0.15895(10) 0.0477(6) Uani d . 1 . .
    C C10 0.9545(3) 0.2735(4) -0.04983(13) 0.0669(7) Uani d . 1 . .
    H H10A 0.8514 0.3259 -0.0673 0.100 Uiso calc R 1 . .
    H H10B 1.0254 0.3872 -0.0379 0.100 Uiso calc R 1 . .
    H H10C 0.9536 0.1907 -0.0141 0.100 Uiso calc R 1 . .
loop_
    _atom_site_aniso_label
    _atom_site_aniso_U_11
    _atom_site_aniso_U_22
    _atom_site_aniso_U_33
    _atom_site_aniso_U_12
    _atom_site_aniso_U_13
    _atom_site_aniso_U_23
    O1 0.0865(15) 0.1012(18) 0.1098(17) -0.0189(14) 0.0724(14) -0.0310(15)
    O2 0.0703(12) 0.0740(13) 0.1042(15) -0.0285(10) 0.0485(11) -0.0276(11)
    N1 0.0588(13) 0.0686(15) 0.0708(14) -0.0054(11) 0.0408(11) -0.0104(12)
    C1 0.0635(15) 0.0564(16) 0.0647(16) -0.0101(13) 0.0067(13) -0.0052(13)
    C2 0.0733(18) 0.091(2) 0.101(2) -0.0302(17) 0.0300(17) -0.0095(18)
    C3 0.0569(15) 0.0730(19) 0.0708(17) -0.0128(14) 0.0233(13) 0.0026(14)
    C4 0.0447(12) 0.0537(15) 0.0499(13) 0.0003(11) 0.0167(10) 0.0059(12)
    C4' 0.0406(11) 0.0448(13) 0.0413(12) 0.0003(10) 0.0104(9) 0.0019(10)
    C5' 0.0384(11) 0.0489(13) 0.0354(11) 0.0046(10) 0.0100(9) 0.0029(10)
    C5 0.0441(12) 0.0484(14) 0.0448(12) -0.0004(10) 0.0185(10) -0.0026(10)
    C6 0.0472(12) 0.0525(15) 0.0574(14) -0.0061(11) 0.0198(11) -0.0045(12)
    C7 0.0480(13) 0.0679(18) 0.0688(16) -0.0044(13) 0.0311(12) -0.0021(14)
    C8 0.0530(13) 0.0642(17) 0.0496(13) 0.0078(12) 0.0243(11) -0.0033(12)
    C8' 0.0434(12) 0.0499(14) 0.0391(11) 0.0055(10) 0.0102(9) -0.0019(10)
    C9 0.0851(19) 0.0615(17) 0.0577(15) 0.0048(14) 0.0216(14) -0.0169(13)
    N9 0.0531(11) 0.0521(12) 0.0450(11) 0.0026(10) 0.0132(9) -0.0093(9)
    C9' 0.0473(12) 0.0495(14) 0.0444(12) 0.0018(11) 0.0074(10) 0.0019(11)
    C10 0.0744(17) 0.0602(17) 0.0676(17) -0.0170(14) 0.0204(14) -0.0140(14)
_geom_special_details
;
All e.s.d.'s (except the e.s.d. in the dihedral angle between two l.s. planes)
are estimated using the full covariance matrix. The cell e.s.d.'s are taken
into account individually in the estimation of e.s.d.'s in distances, angles
and torsion angles; correlations between e.s.d.'s in cell parameters are only
used when they are defined by crystal symmetry. An approximate (isotropic)
treatment of cell e.s.d.'s is used for estimating e.s.d.'s involving l.s.
planes.
;
loop_
    _geom_bond_atom_site_label_1
    _geom_bond_atom_site_label_2
    _geom_bond_site_symmetry_2
    _geom_bond_distance
    _geom_bond_publ_flag
    O1 N1 . 1.419(3) ?
    O1 H1X . 0.827(18) ?
    O2 C6 . 1.364(3) ?
    O2 C10 . 1.414(3) ?
    N1 C4 . 1.281(3) ?
    C1 C9' . 1.489(3) ?
    C1 C2 . 1.502(4) ?
    C1 H1A . 0.9700 ?
    C1 H1B . 0.9700 ?
    C2 C3 . 1.516(4) ?
    C2 H2A . 0.9700 ?
    C2 H2B . 0.9700 ?
    C3 C4 . 1.495(3) ?
    C3 H3A . 0.9700 ?
    C3 H3B . 0.9700 ?
    C4 C4' . 1.449(3) ?
    C4' C9' . 1.377(3) ?
    C4' C5' . 1.443(3) ?
    C5' C5 . 1.397(3) ?
    C5' C8' . 1.405(3) ?
    C5 C6 . 1.373(3) ?
    C5 H5 . 0.9300 ?
    C6 C7 . 1.404(3) ?
    C7 C8 . 1.360(3) ?
    C7 H7 . 0.9300 ?
    C8 C8' . 1.392(3) ?
    C8 H8 . 0.9300 ?
    C8' N9 . 1.380(3) ?
    C9 N9 . 1.457(3) ?
    C9 H9A . 0.9599 ?
    C9 H9B . 0.9599 ?
    C9 H9C . 0.9599 ?
    N9 C9' . 1.365(3) ?
    C10 H10A . 0.9599 ?
    C10 H10B . 0.9599 ?
    C10 H10C . 0.9599 ?
loop_
    _geom_angle_atom_site_label_1
    _geom_angle_atom_site_label_2
    _geom_angle_atom_site_label_3
    _geom_angle_site_symmetry_1
    _geom_angle_site_symmetry_3
    _geom_angle
    _geom_angle_publ_flag
    N1 O1 H1X . . 97(3) ?
    C6 O2 C10 . . 118.53(19) ?
    C4 N1 O1 . . 111.4(2) ?
    C9' C1 C2 . . 109.3(2) ?
    C9' C1 H1A . . 109.8 ?
    C2 C1 H1A . . 109.8 ?
    C9' C1 H1B . . 109.8 ?
    C2 C1 H1B . . 109.8 ?
    H1A C1 H1B . . 108.3 ?
    C1 C2 C3 . . 114.4(3) ?
    C1 C2 H2A . . 108.7 ?
    C3 C2 H2A . . 108.7 ?
    C1 C2 H2B . . 108.7 ?
    C3 C2 H2B . . 108.7 ?
    H2A C2 H2B . . 107.6 ?
    C4 C3 C2 . . 113.8(2) ?
    C4 C3 H3A . . 108.8 ?
    C2 C3 H3A . . 108.8 ?
    C4 C3 H3B . . 108.8 ?
    C2 C3 H3B . . 108.8 ?
    H3A C3 H3B . . 107.7 ?
    N1 C4 C4' . . 118.3(2) ?
    N1 C4 C3 . . 124.5(2) ?
    C4' C4 C3 . . 117.2(2) ?
    C9' C4' C5' . . 107.03(19) ?
    C9' C4' C4 . . 120.8(2) ?
    C5' C4' C4 . . 132.2(2) ?
    C5 C5' C8' . . 119.57(19) ?
    C5 C5' C4' . . 134.6(2) ?
    C8' C5' C4' . . 105.8(2) ?
    C6 C5 C5' . . 118.9(2) ?
    C6 C5 H5 . . 120.6 ?
    C5' C5 H5 . . 120.6 ?
    O2 C6 C5 . . 124.8(2) ?
    O2 C6 C7 . . 114.6(2) ?
    C5 C6 C7 . . 120.6(2) ?
    C8 C7 C6 . . 121.5(2) ?
    C8 C7 H7 . . 119.3 ?
    C6 C7 H7 . . 119.3 ?
    C7 C8 C8' . . 118.3(2) ?
    C7 C8 H8 . . 120.9 ?
    C8' C8 H8 . . 120.9 ?
    N9 C8' C8 . . 130.1(2) ?
    N9 C8' C5' . . 108.78(19) ?
    C8 C8' C5' . . 121.1(2) ?
    N9 C9 H9A . . 109.5 ?
    N9 C9 H9B . . 109.5 ?
    H9A C9 H9B . . 109.5 ?
    N9 C9 H9C . . 109.5 ?
    H9A C9 H9C . . 109.5 ?
    H9B C9 H9C . . 109.5 ?
    C9' N9 C8' . . 108.57(17) ?
    C9' N9 C9 . . 126.4(2) ?
    C8' N9 C9 . . 125.0(2) ?
    N9 C9' C4' . . 109.8(2) ?
    N9 C9' C1 . . 125.1(2) ?
    C4' C9' C1 . . 125.0(2) ?
    O2 C10 H10A . . 109.5 ?
    O2 C10 H10B . . 109.5 ?
    H10A C10 H10B . . 109.5 ?
    O2 C10 H10C . . 109.5 ?
    H10A C10 H10C . . 109.5 ?
    H10B C10 H10C . . 109.5 ?
loop_
    _geom_torsion_atom_site_label_1
    _geom_torsion_atom_site_label_2
    _geom_torsion_atom_site_label_3
    _geom_torsion_atom_site_label_4
    _geom_torsion_site_symmetry_1
    _geom_torsion_site_symmetry_2
    _geom_torsion_site_symmetry_3
    _geom_torsion_site_symmetry_4
    _geom_torsion
    _geom_torsion_publ_flag
    C9' C1 C2 C3 . . . . -46.4(3) ?
    C1 C2 C3 C4 . . . . 50.2(4) ?
    O1 N1 C4 C4' . . . . -179.6(2) ?
    O1 N1 C4 C3 . . . . -1.5(4) ?
    C2 C3 C4 N1 . . . . 155.9(3) ?
    C2 C3 C4 C4' . . . . -26.0(3) ?
    N1 C4 C4' C9' . . . . 179.7(2) ?
    C3 C4 C4' C9' . . . . 1.5(3) ?
    N1 C4 C4' C5' . . . . 0.0(4) ?
    C3 C4 C4' C5' . . . . -178.2(2) ?
    C9' C4' C5' C5 . . . . -179.6(2) ?
    C4 C4' C5' C5 . . . . 0.2(4) ?
    C9' C4' C5' C8' . . . . 0.0(2) ?
    C4 C4' C5' C8' . . . . 179.7(2) ?
    C8' C5' C5 C6 . . . . -1.4(3) ?
    C4' C5' C5 C6 . . . . 178.1(2) ?
    C10 O2 C6 C5 . . . . 3.4(4) ?
    C10 O2 C6 C7 . . . . -177.7(2) ?
    C5' C5 C6 O2 . . . . 179.8(2) ?
    C5' C5 C6 C7 . . . . 1.0(3) ?
    O2 C6 C7 C8 . . . . -178.9(2) ?
    C5 C6 C7 C8 . . . . 0.0(4) ?
    C6 C7 C8 C8' . . . . -0.6(4) ?
    C7 C8 C8' N9 . . . . -178.2(2) ?
    C7 C8 C8' C5' . . . . 0.2(3) ?
    C5 C5' C8' N9 . . . . 179.49(18) ?
    C4' C5' C8' N9 . . . . -0.1(2) ?
    C5 C5' C8' C8 . . . . 0.8(3) ?
    C4' C5' C8' C8 . . . . -178.8(2) ?
    C8 C8' N9 C9' . . . . 178.7(2) ?
    C5' C8' N9 C9' . . . . 0.2(2) ?
    C8 C8' N9 C9 . . . . -3.0(4) ?
    C5' C8' N9 C9 . . . . 178.4(2) ?
    C8' N9 C9' C4' . . . . -0.3(2) ?
    C9 N9 C9' C4' . . . . -178.4(2) ?
    C8' N9 C9' C1 . . . . -179.9(2) ?
    C9 N9 C9' C1 . . . . 1.9(4) ?
    C5' C4' C9' N9 . . . . 0.2(2) ?
    C4 C4' C9' N9 . . . . -179.64(19) ?
    C5' C4' C9' C1 . . . . 179.9(2) ?
    C4 C4' C9' C1 . . . . 0.0(3) ?
    C2 C1 C9' N9 . . . . -157.9(2) ?
    C2 C1 C9' C4' . . . . 22.4(3) ?
loop_
    _geom_hbond_atom_site_label_D
    _geom_hbond_atom_site_label_H
    _geom_hbond_atom_site_label_A
    _geom_hbond_site_symmetry_A
    _geom_hbond_distance_DH
    _geom_hbond_distance_HA
    _geom_hbond_distance_DA
    _geom_hbond_angle_DHA
    C5 H5 N1 . 0.93 2.76 3.236(3) 112.9
    O1 H1X O1 3_655 0.827(18) 2.54(3) 3.177(5) 134(3)
    O1 H1X N1 3_655 0.827(18) 2.00(2) 2.810(4) 166(4)
