# Supplementary material for: (E)-6-Meth­oxy-9-methyl-1,2,3,4-tetra­hydro-9H-carbazol-4-one oxime
Source: Acta Crystallogr Sect E Struct Rep Online. 2008 Jul 5;64(Pt 8):o1418. doi: 10.1107/S1600536808020047 (PMC2961900; doi:10.1107/S1600536808020047)
Supplement: Supplementary file 2 [file e-64-o1418-Isup2.hkl]

# 
# h,k,l, Fc-squared, Fo-squared, sigma(Fo-squared) and status flag 
# 
data_I
_shelx_title '     f80520b in P2(1)/n' 
_shelx_refln_list_code          4 
_shelx_F_calc_maximum      185.90 
_exptl_crystal_F_000       520.00 
_reflns_d_resolution_high  0.7829 
 
loop_ 
 _symmetry_equiv_pos_as_xyz 
 'x, y, z' 
 '-x, y+1/2, -z+1/2' 
 '-x, -y, -z' 
 'x, -y-1/2, z-1/2' 
 
_cell_length_a     8.8328 
_cell_length_b     6.4600 
_cell_length_c    22.2472 
_cell_angle_alpha  90.000 
_cell_angle_beta  104.139 
_cell_angle_gamma  90.000 
 
_shelx_F_squared_multiplier     1.000 
 
loop_ 
 _refln_index_h 
 _refln_index_k 
 _refln_index_l 
 _refln_F_squared_calc 
 _refln_F_squared_meas 
 _refln_F_squared_sigma 
 _refln_observed_status 
   1   0   0     2271.67     2508.23     30.37 o 
   2   0   0     1536.77     1803.65     65.90 o 
   3   0   0     4727.67     4705.41    121.42 o 
   4   0   0     1476.96     1582.82     15.77 o 
   5   0   0       68.53       72.41      7.63 o 
   6   0   0        0.77       -1.09      3.37 o 
   7   0   0       16.85       17.11      4.19 o 
   8   0   0      147.90      132.92      7.62 o 
   9   0   0      181.07      160.43     11.11 o 
  10   0   0        3.97        3.03      6.40 o 
   1   1   0      394.26      429.71      4.73 o 
   2   1   0      671.82      582.87      6.32 o 
   3   1   0      206.26      137.41      3.73 o 
   4   1   0       47.39       46.71      2.78 o 
   5   1   0      233.83      219.01      5.44 o 
   6   1   0        0.00        3.34      3.03 o 
   7   1   0      134.85      157.95      6.54 o 
   8   1   0       28.55       27.55      3.88 o 
   9   1   0       75.15       81.62      6.10 o 
  10   1   0       26.87       25.78      4.94 o 
   0   2   0     1342.19     1558.18     22.45 o 
   1   2   0        0.00        3.09      2.38 o 
   2   2   0     1156.01     1217.92     11.51 o 
   3   2   0        0.01        0.97      1.30 o 
   4   2   0      213.78      192.32      5.52 o 
   5   2   0        0.01       -0.87      2.86 o 
   6   2   0        2.73        0.28      2.89 o 
   7   2   0       66.13       55.20      4.76 o 
   8   2   0       13.85       16.86      4.02 o 
   9   2   0       32.93       35.40      4.91 o 
  10   2   0        5.80        5.71      4.69 o 
   1   3   0       81.50       56.49      3.50 o 
   2   3   0      555.31      671.65      9.99 o 
   3   3   0       21.29       17.46      3.19 o 
   4   3   0        0.30        2.64      3.12 o 
   5   3   0      158.66      164.63      6.42 o 
   6   3   0      295.47      273.17      8.34 o 
   7   3   0        3.33        1.07      3.47 o 
   8   3   0        1.29       -0.01      3.98 o 
   9   3   0        9.36        8.43      4.40 o 
  10   3   0        8.10        7.71      5.15 o 
   0   4   0      139.28      146.17     10.55 o 
   1   4   0        1.46        2.65      2.87 o 
   2   4   0       82.39       87.94      4.81 o 
   3   4   0       17.66       24.89      3.63 o 
   4   4   0      134.22      151.60      6.34 o 
   5   4   0      266.02      260.61      8.32 o 
   6   4   0        2.16        5.25      3.75 o 
   7   4   0        2.05        0.85      3.93 o 
   8   4   0       28.70       36.36      5.77 o 
   9   4   0       20.80       20.43      5.54 o 
   1   5   0        4.54        2.26      4.72 o 
   2   5   0        1.42        2.60      4.13 o 
   3   5   0       14.35       14.69      4.77 o 
   4   5   0        2.81        3.09      3.56 o 
   5   5   0        0.90       -1.36      3.72 o 
   6   5   0        6.52        6.19      4.24 o 
   7   5   0        5.14        1.55      4.62 o 
   8   5   0        6.31        3.65      5.41 o 
   0   6   0       64.48       64.55     10.33 o 
   1   6   0        5.17        6.75      4.77 o 
   2   6   0      136.02      133.98      8.75 o 
   3   6   0        0.11        2.59      4.84 o 
   4   6   0        7.98        5.03      4.82 o 
   5   6   0        3.51        5.27      5.25 o 
   6   6   0        6.31        5.99      5.67 o 
   7   6   0        0.85        3.64      6.66 o 
   1   7   0       70.84       67.54     12.18 o 
   2   7   0       65.08       65.40      7.50 o 
   3   7   0        8.42        7.90      5.46 o 
   4   7   0        4.52        5.63      6.22 o 
   5   7   0       13.13       14.87      6.79 o 
   0   8   0        0.26        7.86      7.30 o 
   1   8   0        4.66        7.34      6.36 o 
   2   8   0        0.95        0.97      5.98 o 
 -10   1   1        0.14       -0.85      4.26 o 
  -9   1   1        2.52        1.74      3.85 o 
  -8   1   1       77.61       80.80      5.22 o 
  -7   1   1      101.56      106.11      4.74 o 
  -6   1   1      112.66      115.18      4.48 o 
  -5   1   1       81.86       70.44      3.46 o 
  -4   1   1      218.97      234.33      4.68 o 
  -3   1   1       86.13       87.61      2.61 o 
  -2   1   1     1931.61     1891.30     15.22 o 
  -1   1   1     1873.50     1753.19     24.32 o 
   0   1   1       88.85       62.57      1.94 o 
   1   1   1     3699.33     3982.61     33.44 o 
   2   1   1        1.78        1.45      1.82 o 
   3   1   1       66.29       60.16      2.87 o 
   4   1   1        3.20        2.62      2.16 o 
   5   1   1       92.32      100.10      4.34 o 
   6   1   1       13.23       15.50      3.15 o 
   7   1   1       44.69       44.02      4.26 o 
   8   1   1       43.37       45.64      4.48 o 
   9   1   1       17.17       16.51      4.22 o 
  10   1   1       37.16       36.62      5.81 o 
 -10   2   1        0.08       -0.70      4.68 o 
  -9   2   1       13.15       14.10      4.17 o 
  -8   2   1       16.38       15.37      3.80 o 
  -7   2   1       18.49       18.83      3.79 o 
  -6   2   1       25.10       27.28      4.71 o 
  -5   2   1      221.43      216.97      6.26 o 
  -4   2   1        0.37        0.96      2.52 o 
  -3   2   1      661.19      735.40     15.37 o 
  -2   2   1     1980.36     1982.94     23.30 o 
  -1   2   1       21.70       18.60      2.60 o 
   0   2   1      461.12      412.42      6.74 o 
   1   2   1      951.18      942.71     10.05 o 
   2   2   1      222.71      254.49     12.35 o 
   3   2   1       73.54       70.94      3.62 o 
   4   2   1        0.10       -0.09      2.43 o 
   5   2   1        0.45        1.88      2.83 o 
   6   2   1      108.48      102.42      5.27 o 
   7   2   1       57.28       57.66      4.64 o 
   8   2   1       21.06       22.98      4.40 o 
   9   2   1        0.22       -1.57      3.85 o 
  10   2   1        0.83        5.09      4.54 o 
 -10   3   1        4.20        5.36      5.01 o 
  -9   3   1       15.40       22.83      4.88 o 
  -8   3   1      136.44      123.29      8.15 o 
  -7   3   1       50.71       52.33      4.94 o 
  -6   3   1      321.41      325.32      8.78 o 
  -5   3   1       42.88       36.77      4.17 o 
  -4   3   1       22.67       23.54      3.68 o 
  -3   3   1      603.80      721.21     11.01 o 
  -2   3   1       53.87       63.43      4.03 o 
  -1   3   1      569.72      542.46     11.11 o 
   0   3   1      163.46      145.15      6.46 o 
   1   3   1       77.68       96.11      4.10 o 
   2   3   1      592.50      631.60     10.37 o 
   3   3   1      328.85      333.73     10.99 o 
   4   3   1      187.96      201.21      6.42 o 
   5   3   1       40.36       41.83      4.37 o 
   6   3   1      417.79      368.02     12.09 o 
   7   3   1       65.42       48.42      4.99 o 
   8   3   1        6.30        0.89      3.72 o 
   9   3   1        3.33       -2.47      4.39 o 
  10   3   1        1.75       -1.23      9.43 o 
  -9   4   1       29.60       33.98      5.94 o 
  -8   4   1        1.91        1.63      4.30 o 
  -7   4   1        9.56        5.09      4.29 o 
  -6   4   1        5.97        7.69      3.88 o 
  -5   4   1       11.17       15.45      3.93 o 
  -4   4   1        0.01        1.87      3.56 o 
  -3   4   1       14.05       22.52      3.66 o 
  -2   4   1       63.88       76.34      4.64 o 
  -1   4   1      110.77      124.30      6.98 o 
   0   4   1      249.79      259.32      9.40 o 
   1   4   1      398.68      476.44     14.23 o 
   2   4   1       30.31       35.31      3.70 o 
   3   4   1       22.33       33.73      3.99 o 
   4   4   1        2.91        4.00      3.49 o 
   5   4   1        5.89        5.57      3.49 o 
   6   4   1        0.27       -1.96      3.58 o 
   7   4   1        2.11        0.58      3.97 o 
   8   4   1       25.41       26.15      5.32 o 
   9   4   1        0.84        3.26      5.33 o 
  -8   5   1        2.09        4.97      5.22 o 
  -7   5   1        0.00       -1.39      4.48 o 
  -6   5   1        0.38        0.07      4.04 o 
  -5   5   1        2.20        0.95      3.83 o 
  -4   5   1       49.72       48.24      4.71 o 
  -3   5   1       14.02       12.07      3.55 o 
  -2   5   1        0.08       -2.34      3.07 o 
  -1   5   1       45.44       40.56      6.17 o 
   0   5   1        6.73       12.80      5.00 o 
   1   5   1        0.15       -1.74      4.34 o 
   2   5   1       25.71       28.66      5.12 o 
   3   5   1       85.80       95.79      7.69 o 
   4   5   1       55.58       70.45      6.80 o 
   5   5   1        8.70        6.82      4.53 o 
   6   5   1       12.82       17.78      4.73 o 
   7   5   1        1.85       -0.01      4.68 o 
   8   5   1       11.94       13.99      5.63 o 
  -7   6   1        1.01        0.89      7.24 o 
  -6   6   1        7.87        6.60      6.22 o 
  -5   6   1        0.30        3.47      5.06 o 
  -4   6   1        0.67       -1.71      4.25 o 
  -3   6   1        6.06        2.65      4.40 o 
  -2   6   1        4.85        1.34      4.23 o 
  -1   6   1      164.71      161.08      9.17 o 
   0   6   1      169.09      157.91      9.76 o 
   1   6   1        7.13       11.41      4.69 o 
   2   6   1        1.42        0.12      4.23 o 
   3   6   1        0.00        1.80      4.55 o 
   4   6   1        2.23        1.06      4.71 o 
   5   6   1       13.08       14.45      5.75 o 
   6   6   1       13.45       12.55      6.20 o 
   7   6   1        1.10        1.06      7.80 o 
  -5   7   1        8.95        6.42      6.48 o 
  -4   7   1       47.03       41.99      7.14 o 
  -3   7   1       26.78       22.97      5.93 o 
  -2   7   1        9.24       10.21      5.29 o 
  -1   7   1       28.15       25.53      5.86 o 
   0   7   1        4.66        9.10      4.73 o 
   1   7   1        8.31       11.68      5.21 o 
   2   7   1       18.38       22.13      6.20 o 
   3   7   1        8.06       10.74      5.73 o 
   4   7   1       34.10       40.51      7.70 o 
   5   7   1        0.05       -0.11      6.54 o 
  -2   8   1        2.48        1.39      6.12 o 
  -1   8   1        0.26        3.57      5.59 o 
   0   8   1        0.03        5.38      5.00 o 
   1   8   1        0.41        1.88      5.77 o 
   2   8   1        1.90        4.54      6.40 o 
 -11   0   2        1.01        2.02      8.64 o 
 -10   0   2       11.83        9.86      5.49 o 
  -9   0   2      152.09      135.92      8.30 o 
  -8   0   2       79.03       75.90      6.29 o 
  -7   0   2      322.39      304.57      9.34 o 
  -6   0   2      576.01      599.85     47.04 o 
  -5   0   2     1202.93     1286.83     12.07 o 
  -4   0   2      308.56      321.22      5.51 o 
  -3   0   2        6.71        2.26      1.82 o 
  -2   0   2    11971.38     9984.63     38.28 o 
  -1   0   2     2582.93     2351.77     17.96 o 
   0   0   2       12.95       40.64      1.57 o 
   1   0   2     4207.74     4432.49     31.21 o 
   2   0   2        0.32        0.38      1.94 o 
   3   0   2       71.68       45.98      3.25 o 
   4   0   2      115.10      150.57      9.60 o 
   5   0   2       88.83      101.93      5.44 o 
   6   0   2        0.88        0.88      3.17 o 
   7   0   2       10.19       15.83      4.83 o 
   8   0   2       18.76       22.23      5.73 o 
   9   0   2       23.45       24.36      7.07 o 
  10   0   2       49.10       59.61      9.88 o 
 -11   1   2        2.18        3.44      5.37 o 
 -10   1   2        0.14       -0.97      4.49 o 
  -9   1   2       34.12       40.56      5.19 o 
  -8   1   2       22.42       28.44      3.84 o 
  -7   1   2       26.91       18.80      3.30 o 
  -6   1   2       14.64       16.82      2.80 o 
  -5   1   2        3.33        0.38      1.97 o 
  -4   1   2        0.66        9.26      1.56 o 
  -3   1   2      229.39      197.75      2.82 o 
  -2   1   2      146.68      161.60      6.18 o 
  -1   1   2       11.27       11.16      4.60 o 
   0   1   2     1130.53     1192.92     34.02 o 
   1   1   2     1366.19     1306.12     33.72 o 
   2   1   2      158.42      191.72      8.28 o 
   3   1   2     3651.70     3949.29     73.91 o 
   4   1   2      103.39      120.17      3.26 o 
   5   1   2      450.28      484.10     12.67 o 
   6   1   2      131.84      126.99      5.24 o 
   7   1   2       44.16       48.28      4.15 o 
   8   1   2       15.19       16.07      3.99 o 
   9   1   2        6.90        3.10      4.23 o 
  10   1   2        6.72        5.41      4.80 o 
 -10   2   2        6.39        3.45      4.57 o 
  -9   2   2        0.02        2.00      3.77 o 
  -8   2   2       99.86      106.11      5.94 o 
  -7   2   2        5.65        5.08      3.40 o 
  -6   2   2       89.18       78.63      5.02 o 
  -5   2   2       76.72       76.46      4.28 o 
  -4   2   2     1317.48     1494.04     44.60 o 
  -3   2   2      406.31      524.02      5.24 o 
  -2   2   2     1022.07     1189.29     15.58 o 
  -1   2   2       15.13       25.71      2.74 o 
   0   2   2       84.79      102.30      2.70 o 
   1   2   2       41.21       30.12      2.29 o 
   2   2   2      189.04      183.38      3.75 o 
   3   2   2      454.23      547.32     23.85 o 
   4   2   2      436.89      513.94      8.60 o 
   5   2   2      120.47      113.27      6.37 o 
   6   2   2        5.55        7.32      3.20 o 
   7   2   2        0.13        1.64      3.27 o 
   8   2   2       52.43       52.74      4.95 o 
   9   2   2        3.15        1.31      4.08 o 
  10   2   2        0.54       -1.25      4.86 o 
 -10   3   2        6.71        7.54      5.11 o 
  -9   3   2       26.28       27.00      5.27 o 
  -8   3   2        1.39       -0.16      3.93 o 
  -7   3   2      131.23      143.54      9.54 o 
  -6   3   2      103.66      103.98      5.75 o 
  -5   3   2      203.14      193.79      6.67 o 
  -4   3   2        9.05        6.96      3.10 o 
  -3   3   2      971.17     1015.63     20.41 o 
  -2   3   2       69.28       58.95      3.42 o 
  -1   3   2       81.61       68.14      4.24 o 
   0   3   2      131.23      170.47      5.60 o 
   1   3   2      196.67      207.91      5.16 o 
   2   3   2       59.15       73.88      3.91 o 
   3   3   2        1.24        1.37      2.73 o 
   4   3   2        9.33        7.87      3.24 o 
   5   3   2      410.18      457.17      9.71 o 
   6   3   2       32.75       38.47      4.40 o 
   7   3   2       20.13       20.29      3.97 o 
   8   3   2        0.18       -1.10      3.66 o 
   9   3   2       10.03        9.21      4.92 o 
  -9   4   2        7.06        6.78      5.09 o 
  -8   4   2       11.26       12.85      4.59 o 
  -7   4   2        2.47        2.62      3.98 o 
  -6   4   2      130.05      127.82      6.66 o 
  -5   4   2        5.32        3.82      3.83 o 
  -4   4   2      349.87      346.25     13.26 o 
  -3   4   2       13.91       14.11      3.38 o 
  -2   4   2        0.59        1.82      2.98 o 
  -1   4   2      223.11      206.37      8.57 o 
   0   4   2       19.66       12.92      2.86 o 
   1   4   2       82.62       95.49      4.55 o 
   2   4   2       11.55       18.84      3.39 o 
   3   4   2        0.82        0.64      3.09 o 
   4   4   2      172.64      162.95      6.53 o 
   5   4   2        0.04       -0.67      3.47 o 
   6   4   2       40.05       37.57      4.76 o 
   7   4   2       22.08       17.72      4.60 o 
   8   4   2        1.30        1.19      4.61 o 
   9   4   2        0.71       -3.08      4.77 o 
  -8   5   2       32.28       34.05      6.10 o 
  -7   5   2        8.06        6.89      4.84 o 
  -6   5   2       14.12        8.86      4.38 o 
  -5   5   2        5.54        8.13      4.29 o 
  -4   5   2        3.07        5.78      3.57 o 
  -3   5   2       22.01       24.18      4.14 o 
  -2   5   2       10.77       10.58      3.57 o 
  -1   5   2       27.17       28.61      5.67 o 
   0   5   2      106.04       98.60      7.46 o 
   1   5   2      521.29      506.85     13.96 o 
   2   5   2      227.67      233.92     10.17 o 
   3   5   2       72.84       75.69      6.64 o 
   4   5   2        0.69        2.96      4.60 o 
   5   5   2        7.11        6.64      4.73 o 
   6   5   2        0.03       -0.69      5.00 o 
   7   5   2        0.78       -0.45      5.08 o 
   8   5   2        3.27        8.39      6.78 o 
  -7   6   2       17.64       24.47      7.63 o 
  -6   6   2       13.40       13.49      6.31 o 
  -5   6   2        6.73        3.08      5.50 o 
  -4   6   2       12.08        9.99      4.80 o 
  -3   6   2        8.79        7.83      4.72 o 
  -2   6   2       87.70       81.06      7.15 o 
  -1   6   2      154.26      153.33      9.76 o 
   0   6   2        9.09       12.68      6.11 o 
   1   6   2        0.16        0.05      4.22 o 
   2   6   2       22.28       18.65      5.36 o 
   3   6   2       14.36       10.62      4.92 o 
   4   6   2        7.64        6.53      4.92 o 
   5   6   2        0.01        1.78      5.05 o 
   6   6   2        0.44        2.40      5.85 o 
   7   6   2        8.66       10.67     12.80 o 
  -5   7   2       14.75       19.32      6.85 o 
  -4   7   2       13.47        8.69      5.20 o 
  -3   7   2        1.67        5.23      5.03 o 
  -2   7   2       20.38       18.16      5.56 o 
  -1   7   2        3.91        7.97      4.98 o 
   0   7   2       16.11       15.77      5.52 o 
   1   7   2       26.18       27.62      6.31 o 
   2   7   2        6.31        4.50      5.35 o 
   3   7   2       16.16       17.10      5.86 o 
   4   7   2        0.23        2.76      5.82 o 
   5   7   2       12.48       16.92      7.04 o 
  -2   8   2        0.49       -0.22     11.00 o 
  -1   8   2        0.75        6.40      6.74 o 
   0   8   2        2.03       -0.48      5.71 o 
   1   8   2        0.35        4.23      6.12 o 
   2   8   2        0.61       -0.99      6.82 o 
 -11   1   3        1.23        2.66      5.37 o 
 -10   1   3        2.63        3.33      4.71 o 
  -9   1   3        5.49        4.74      3.30 o 
  -8   1   3      231.31      221.21      6.79 o 
  -7   1   3       46.43       44.91      3.81 o 
  -6   1   3        1.37       -0.52      2.23 o 
  -5   1   3      113.83       87.19      2.72 o 
  -4   1   3      252.65      248.04      3.58 o 
  -3   1   3       63.10       65.96      5.93 o 
  -2   1   3      719.77      626.21      4.33 o 
  -1   1   3      490.31      492.01     17.90 o 
   0   1   3     6284.86     6195.46     33.91 o 
   1   1   3    15120.81    13821.92     47.31 o 
   2   1   3      711.73      660.36     39.25 o 
   3   1   3      268.18      266.45      5.68 o 
   4   1   3      420.93      444.87      9.43 o 
   5   1   3       22.01       22.53      3.03 o 
   6   1   3       16.15       16.78      3.26 o 
   7   1   3        5.11        5.53      3.05 o 
   8   1   3        5.09        7.64      4.19 o 
   9   1   3       42.32       37.53      5.45 o 
  10   1   3        2.91       -0.18      4.61 o 
 -10   2   3        0.14        0.11      4.34 o 
  -9   2   3       11.81       13.03      4.33 o 
  -8   2   3        0.92        2.87      3.44 o 
  -7   2   3       29.21       31.81      4.05 o 
  -6   2   3        6.99        6.14      3.12 o 
  -5   2   3      307.57      291.59      6.25 o 
  -4   2   3        4.27        2.80      1.62 o 
  -3   2   3       43.62       47.10      2.11 o 
  -2   2   3     1386.55     1415.74     15.04 o 
  -1   2   3        1.19       -0.52      2.18 o 
   0   2   3       62.58       61.83      3.01 o 
   1   2   3      225.49      237.19      4.46 o 
   2   2   3        0.00       -0.53      1.86 o 
   3   2   3      514.94      552.59     23.47 o 
   4   2   3      156.50      204.17      5.91 o 
   5   2   3       23.45       27.36      3.43 o 
   6   2   3       54.20       54.79      4.41 o 
   7   2   3      433.14      408.24      9.82 o 
   8   2   3        5.01        9.78      3.72 o 
   9   2   3       41.34       40.81      5.05 o 
  10   2   3        2.95        0.31      5.50 o 
 -10   3   3        0.80       -1.47      5.59 o 
  -9   3   3        3.03        2.29      4.62 o 
  -8   3   3        4.29        6.16      4.16 o 
  -7   3   3       63.46       71.74      5.27 o 
  -6   3   3      213.64      189.06      7.05 o 
  -5   3   3       13.83       13.35      3.51 o 
  -4   3   3      317.19      358.45      7.39 o 
  -3   3   3      393.07      367.08     11.17 o 
  -2   3   3        0.00       -2.00      3.06 o 
  -1   3   3      737.73      805.47     11.24 o 
   0   3   3      789.40      836.60      9.04 o 
   1   3   3       16.49       17.50      2.31 o 
   2   3   3       95.31      104.56      3.85 o 
   3   3   3        0.56        4.72      2.86 o 
   4   3   3        2.51        7.95      3.29 o 
   5   3   3       71.05       75.62      4.99 o 
   6   3   3       32.45       41.70      4.43 o 
   7   3   3       19.86       13.98      3.84 o 
   8   3   3        2.90        2.79      3.87 o 
   9   3   3        3.13        1.05      4.60 o 
  -9   4   3       10.46        4.67      5.83 o 
  -8   4   3       14.06       14.73      4.85 o 
  -7   4   3       29.41       25.60      4.62 o 
  -6   4   3       33.87       23.44      4.41 o 
  -5   4   3      110.67       92.72      6.00 o 
  -4   4   3       72.57       72.00      5.00 o 
  -3   4   3      149.94      137.11      6.03 o 
  -2   4   3        7.41        6.01      3.23 o 
  -1   4   3      206.70      246.52      7.77 o 
   0   4   3      110.44      105.89      6.55 o 
   1   4   3       51.82       55.42      3.86 o 
   2   4   3        7.34        6.45      3.14 o 
   3   4   3       74.99       69.05      4.62 o 
   4   4   3       42.40       60.91      5.07 o 
   5   4   3        0.02        1.76      3.58 o 
   6   4   3        4.19        2.47      3.82 o 
   7   4   3        0.03       -1.51      3.87 o 
   8   4   3        3.00        0.24      4.38 o 
   9   4   3       35.93       34.92      8.85 o 
  -8   5   3        0.15       -4.52      5.34 o 
  -7   5   3        2.68        2.85      4.54 o 
  -6   5   3        2.36        3.32      4.01 o 
  -5   5   3        2.91        3.68      3.97 o 
  -4   5   3       10.18       10.40      3.65 o 
  -3   5   3       31.70       33.93      4.51 o 
  -2   5   3        0.24       -1.28      3.43 o 
  -1   5   3        1.28       -3.89      4.46 o 
   0   5   3       34.89       36.02      5.95 o 
   1   5   3       66.86       65.04      6.39 o 
   2   5   3       72.60       77.93      6.61 o 
   3   5   3       41.38       39.36      5.90 o 
   4   5   3       43.24       46.51      6.27 o 
   5   5   3        0.06       -0.81      4.64 o 
   6   5   3       18.71       12.68      5.27 o 
   7   5   3        0.00        0.77      5.17 o 
   8   5   3        0.34       -0.19      5.62 o 
  -7   6   3        0.91       -0.90      8.31 o 
  -6   6   3       34.94       41.36      7.17 o 
  -5   6   3       18.51       20.89      6.31 o 
  -4   6   3        6.94       10.95      5.83 o 
  -3   6   3       43.22       43.92      6.04 o 
  -2   6   3       23.40       24.49      5.36 o 
  -1   6   3       89.12       71.80      7.70 o 
   0   6   3        9.93       11.86      4.82 o 
   1   6   3       10.77       13.67      5.12 o 
   2   6   3      208.92      179.79      9.79 o 
   3   6   3        0.64       -1.69      4.23 o 
   4   6   3        5.09        1.91      4.94 o 
   5   6   3        5.61        8.16      5.66 o 
   6   6   3        3.28        4.10      5.96 o 
   7   6   3        0.73        6.17     12.46 o 
  -5   7   3        2.77       -0.35      6.52 o 
  -4   7   3        6.24       11.18      6.18 o 
  -3   7   3        0.00       -1.05      4.98 o 
  -2   7   3        5.06        7.35      4.88 o 
  -1   7   3        1.13        3.26      8.64 o 
   0   7   3        6.91       13.65      5.21 o 
   1   7   3        1.50        4.68      5.44 o 
   2   7   3       10.12        8.46      5.52 o 
   3   7   3       14.85       15.96      6.09 o 
   4   7   3        7.18        6.80      6.47 o 
   5   7   3        4.64        2.06      7.23 o 
  -2   8   3        5.60        9.32     10.55 o 
  -1   8   3        4.38       15.64      5.63 o 
   0   8   3        3.29       10.16      6.15 o 
   1   8   3        7.49        6.74      6.66 o 
   2   8   3        0.99        0.22      8.42 o 
 -11   0   4        7.63        7.48      6.72 o 
 -10   0   4       23.12       24.08      6.26 o 
  -9   0   4      262.93      239.33     10.08 o 
  -8   0   4      581.15      552.53     13.64 o 
  -7   0   4      821.43      838.73     31.66 o 
  -6   0   4      624.82      631.25     11.11 o 
  -5   0   4       25.46       30.42      2.98 o 
  -4   0   4     2865.55     3006.23     21.47 o 
  -3   0   4      104.36      120.46      4.49 o 
  -2   0   4      441.16      435.90      4.56 o 
  -1   0   4     4592.09     4542.62     33.79 o 
   0   0   4    12943.73    11451.65     94.42 o 
   1   0   4     1435.87     1519.45     15.61 o 
   2   0   4     2389.50     2618.67     21.11 o 
   3   0   4      185.30      155.60      4.38 o 
   4   0   4      285.43      220.05      8.08 o 
   5   0   4       52.22       55.46      5.39 o 
   6   0   4        4.16        7.41      4.15 o 
   7   0   4        1.91        0.22      4.27 o 
   8   0   4        5.03        9.43      5.28 o 
   9   0   4       11.40        8.64      6.06 o 
  10   0   4        0.00       -1.01      7.52 o 
 -11   1   4        5.83        7.63      7.07 o 
 -10   1   4        0.35        2.29      4.28 o 
  -9   1   4       11.42        9.53      3.46 o 
  -8   1   4        3.64        4.16      3.12 o 
  -7   1   4       19.52       17.39      3.26 o 
  -6   1   4       19.88       28.20      2.68 o 
  -5   1   4       60.10       65.88      2.64 o 
  -4   1   4      176.42      180.36     10.90 o 
  -3   1   4     1171.56     1108.60     27.58 o 
  -2   1   4     2772.79     2939.76     11.15 o 
  -1   1   4     1333.67     1158.60     19.45 o 
   0   1   4      209.16      142.64      2.90 o 
   1   1   4    34558.07    27322.04     93.32 o 
   2   1   4      418.66      501.40      4.94 o 
   3   1   4      450.56      504.55     12.86 o 
   4   1   4      191.33      161.35      5.11 o 
   5   1   4      274.61      268.62      8.85 o 
   6   1   4       21.54       17.20      3.19 o 
   7   1   4        1.21        2.03      3.47 o 
   8   1   4       89.10       93.28      6.71 o 
   9   1   4       16.51       18.88      4.99 o 
  10   1   4        9.95       10.04      5.02 o 
 -10   2   4       18.15       17.35      6.33 o 
  -9   2   4        0.94        1.06      3.98 o 
  -8   2   4        4.40        2.21      3.69 o 
  -7   2   4        7.27        2.09      3.21 o 
  -6   2   4        1.53        2.35      2.58 o 
  -5   2   4       52.22       63.68      3.34 o 
  -4   2   4       18.59       16.35      1.75 o 
  -3   2   4      168.21      118.88     20.94 o 
  -2   2   4      866.87      822.36     24.06 o 
  -1   2   4      108.53      109.35      5.05 o 
   0   2   4     1079.61     1106.83     39.79 o 
   1   2   4       95.96       85.67      2.90 o 
   2   2   4      469.75      492.66     12.96 o 
   3   2   4       61.19       77.46      2.97 o 
   4   2   4      181.02      176.53      5.54 o 
   5   2   4        0.10       -0.11      2.76 o 
   6   2   4       19.05       20.00      3.52 o 
   7   2   4      245.24      222.49      7.68 o 
   8   2   4       16.99       21.26      4.20 o 
   9   2   4        5.48        4.14      4.64 o 
  10   2   4       30.15       33.79     11.23 o 
 -10   3   4       13.97       15.88      6.83 o 
  -9   3   4        1.87        0.27      4.96 o 
  -8   3   4       92.38       92.59      6.31 o 
  -7   3   4       18.17       22.57      4.32 o 
  -6   3   4      117.70      110.27      5.85 o 
  -5   3   4       31.25       32.25      3.55 o 
  -4   3   4      116.82      139.18      4.95 o 
  -3   3   4       46.39       42.29      2.76 o 
  -2   3   4        0.03        5.99      2.91 o 
  -1   3   4        1.33        1.45      2.74 o 
   0   3   4      163.52      193.26      5.20 o 
   1   3   4       10.03       12.70      2.13 o 
   2   3   4      221.63      306.92      5.77 o 
   3   3   4       29.41       41.52      3.79 o 
   4   3   4        1.79       -0.49      2.90 o 
   5   3   4       72.89       83.27      5.15 o 
   6   3   4       68.15       59.45      4.71 o 
   7   3   4        2.07        0.52      3.35 o 
   8   3   4        4.38        3.94      4.22 o 
   9   3   4        0.07        0.20      4.18 o 
  -9   4   4       75.88       81.49      9.26 o 
  -8   4   4        2.14       -0.35      4.86 o 
  -7   4   4       28.33       24.90      4.69 o 
  -6   4   4       42.86       53.27      4.98 o 
  -5   4   4      637.47      638.76     12.45 o 
  -4   4   4       55.46       62.91      4.27 o 
  -3   4   4       24.31       21.80      3.46 o 
  -2   4   4      280.92      315.70      8.69 o 
  -1   4   4       27.71       29.67      3.98 o 
   0   4   4       43.88       43.07      4.28 o 
   1   4   4        7.30       11.78      3.34 o 
   2   4   4        0.64        0.99      3.64 o 
   3   4   4       54.27       60.36      4.55 o 
   4   4   4      137.05      152.43      6.63 o 
   5   4   4        0.79       -1.68      3.45 o 
   6   4   4       19.55       24.27      4.58 o 
   7   4   4        6.14        9.43      4.18 o 
   8   4   4        1.00       -2.00      4.10 o 
   9   4   4        1.39        0.11      8.13 o 
  -8   5   4        0.91        3.61      5.50 o 
  -7   5   4        1.06       -2.52      5.04 o 
  -6   5   4        1.20        2.61      4.71 o 
  -5   5   4       22.42       26.90      4.52 o 
  -4   5   4       45.33       44.72      4.76 o 
  -3   5   4        1.34        1.91      3.60 o 
  -2   5   4        5.07       -0.03      5.61 o 
  -1   5   4       50.55       51.91      6.79 o 
   0   5   4      123.26      109.26      7.77 o 
   1   5   4       42.94       49.04      5.95 o 
   2   5   4      144.04      140.02      9.37 o 
   3   5   4      117.07      100.75      8.59 o 
   4   5   4        7.84       11.89      5.25 o 
   5   5   4        2.29        7.53      5.00 o 
   6   5   4        1.26        1.82      4.86 o 
   7   5   4        2.20        1.44      5.11 o 
   8   5   4        0.03        1.68     12.69 o 
  -7   6   4        6.29       -3.14      7.30 o 
  -6   6   4        0.25       -4.04      7.07 o 
  -5   6   4       16.76       15.44      7.02 o 
  -4   6   4        6.61        4.34      5.28 o 
  -3   6   4       12.18       10.83      5.66 o 
  -2   6   4       97.47       93.59      7.50 o 
  -1   6   4       84.48       84.98      7.76 o 
   0   6   4        1.50        1.03      4.44 o 
   1   6   4        0.37        2.16      4.34 o 
   2   6   4       81.55       79.73      7.91 o 
   3   6   4        1.04        1.84      4.73 o 
   4   6   4        0.58        0.96      4.88 o 
   5   6   4        1.30        3.09      5.52 o 
   6   6   4        2.33        6.23      6.10 o 
  -5   7   4       14.29       13.36      8.53 o 
  -4   7   4       26.48       22.88      7.04 o 
  -3   7   4        2.24        5.21      5.03 o 
  -2   7   4       19.02       22.22      5.64 o 
  -1   7   4       63.61       72.49      8.77 o 
   0   7   4       52.50       47.93      6.66 o 
   1   7   4        4.27        9.60      5.37 o 
   2   7   4        0.14        1.97      5.21 o 
   3   7   4        0.56        0.29      5.69 o 
   4   7   4        0.07        0.91      6.37 o 
   5   7   4        7.55        4.86      7.05 o 
  -2   8   4        0.02       -1.01     10.33 o 
  -1   8   4        0.50       11.56      7.97 o 
   0   8   4       14.49       20.51      6.97 o 
   1   8   4        1.32        2.13      7.86 o 
 -11   1   5        7.90       11.90      7.86 o 
 -10   1   5        0.47        0.81      4.20 o 
  -9   1   5       29.87       28.71      3.93 o 
  -8   1   5       17.04       16.47      3.36 o 
  -7   1   5        5.66        4.37      2.77 o 
  -6   1   5        7.59        3.58      2.50 o 
  -5   1   5        8.06       14.25      1.99 o 
  -4   1   5     1679.37     1773.25     18.88 o 
  -3   1   5       21.19       15.06      1.86 o 
  -2   1   5       39.05       49.39      4.70 o 
  -1   1   5     1938.79     1794.30     32.45 o 
   0   1   5     1142.89     1057.09     14.09 o 
   1   1   5     2382.36     2236.13    149.09 o 
   2   1   5      519.03      538.54     23.07 o 
   3   1   5        2.43        1.45      1.70 o 
   4   1   5       13.52       20.17      2.12 o 
   5   1   5        2.59        5.07      2.78 o 
   6   1   5       50.48       49.68      4.37 o 
   7   1   5       22.53       21.93      4.38 o 
   8   1   5       17.92       14.46      4.34 o 
   9   1   5        2.61        1.76      4.25 o 
  10   1   5       30.44       34.60      6.20 o 
 -10   2   5        3.91       10.01      5.88 o 
  -9   2   5        4.99        5.68      4.22 o 
  -8   2   5       59.39       61.74      6.59 o 
  -7   2   5      225.74      220.20      5.78 o 
  -6   2   5       40.83       37.53      3.21 o 
  -5   2   5        1.25        3.48      2.23 o 
  -4   2   5       89.45       78.66      2.62 o 
  -3   2   5      121.48      154.61      3.02 o 
  -2   2   5        1.38        4.40      1.84 o 
  -1   2   5      111.38      105.48      3.88 o 
   0   2   5       50.18       73.03      3.39 o 
   1   2   5     1432.34     1474.64     10.43 o 
   2   2   5      536.06      703.94     17.76 o 
   3   2   5      243.33      235.91      5.87 o 
   4   2   5        0.14        3.24      2.80 o 
   5   2   5       67.41       70.29      4.37 o 
   6   2   5      101.95       88.97      5.11 o 
   7   2   5       21.71       23.90      3.75 o 
   8   2   5       92.32       81.39      6.63 o 
   9   2   5        7.46        1.01      4.67 o 
 -10   3   5       14.91       23.15      6.51 o 
  -9   3   5       32.48       38.28      6.39 o 
  -8   3   5       68.26       72.22      5.73 o 
  -7   3   5      185.24      200.20      7.66 o 
  -6   3   5        2.19        3.28      3.30 o 
  -5   3   5       25.45       24.51      3.41 o 
  -4   3   5      266.42      239.05     17.07 o 
  -3   3   5      107.79      109.12     20.63 o 
  -2   3   5      458.93      474.11     11.34 o 
  -1   3   5     1547.45     1724.91     33.46 o 
   0   3   5       72.21       88.33      3.91 o 
   1   3   5      111.47      165.84     14.59 o 
   2   3   5      274.08      285.02      5.79 o 
   3   3   5        0.05        2.40      2.99 o 
   4   3   5        2.28        5.05      3.13 o 
   5   3   5       15.21        9.69      3.50 o 
   6   3   5       22.66       26.01      3.86 o 
   7   3   5       47.48       43.88      4.71 o 
   8   3   5        1.55       -0.33      3.63 o 
   9   3   5        0.11       -1.31      4.89 o 
  -9   4   5        0.42       -0.46      5.77 o 
  -8   4   5       33.18       42.45      6.49 o 
  -7   4   5        2.03        2.01      4.00 o 
  -6   4   5       31.97       38.38      4.90 o 
  -5   4   5      250.88      238.24      7.17 o 
  -4   4   5        3.78        5.09      3.10 o 
  -3   4   5      269.20      259.63      5.86 o 
  -2   4   5      170.34      143.59      6.17 o 
  -1   4   5        2.48        3.66      3.18 o 
   0   4   5      528.04      562.34     11.69 o 
   1   4   5       40.49       36.74      5.22 o 
   2   4   5       92.77       80.69      5.45 o 
   3   4   5      101.08       85.17      6.48 o 
   4   4   5        8.60        8.50      3.78 o 
   5   4   5       43.30       48.73      4.74 o 
   6   4   5       23.69       25.29      4.46 o 
   7   4   5        6.56        2.82      3.85 o 
   8   4   5        0.07       -0.78      4.13 o 
  -8   5   5       12.83       16.37      5.82 o 
  -7   5   5       10.14       10.79      5.80 o 
  -6   5   5       19.78       20.98      5.67 o 
  -5   5   5        0.30        2.24      3.79 o 
  -4   5   5       74.17       64.74      5.12 o 
  -3   5   5       16.70       15.88      3.94 o 
  -2   5   5       54.12       57.06      5.61 o 
  -1   5   5       56.44       59.79      5.23 o 
   0   5   5        0.76       -2.62      4.03 o 
   1   5   5        0.70       -0.59      3.97 o 
   2   5   5       71.86       78.30      6.69 o 
   3   5   5       13.85       21.18      5.09 o 
   4   5   5        0.05        2.39      4.42 o 
   5   5   5       53.68       48.41      6.63 o 
   6   5   5       24.90       29.18      6.26 o 
   7   5   5       14.73       21.11      6.31 o 
  -7   6   5        8.83        4.71      6.15 o 
  -6   6   5       24.88       22.58      6.44 o 
  -5   6   5        4.37        3.99      4.80 o 
  -4   6   5        0.20        1.69      5.09 o 
  -3   6   5      189.29      165.33      9.56 o 
  -2   6   5        8.24        7.80      4.99 o 
  -1   6   5       30.24       25.52      5.99 o 
   0   6   5        4.14        1.78      4.40 o 
   1   6   5      120.94      118.71     15.89 o 
   2   6   5        6.90        9.19      4.80 o 
   3   6   5        1.57        1.09      4.64 o 
   4   6   5       23.50       36.02      6.60 o 
   5   6   5       34.39       42.90      7.45 o 
   6   6   5       18.65       25.93      7.75 o 
  -5   7   5        5.31        2.69      7.52 o 
  -4   7   5       13.95       13.02      7.52 o 
  -3   7   5        0.20        2.83      5.56 o 
  -2   7   5        2.13        4.65      4.69 o 
  -1   7   5       15.20       18.45      5.75 o 
   0   7   5       23.22       26.43      6.18 o 
   1   7   5       38.24       44.68      6.75 o 
   2   7   5        0.13        0.53      4.95 o 
   3   7   5        0.88        3.50      5.62 o 
   4   7   5        2.03        0.74      6.14 o 
  -1   8   5        1.74       10.10      8.20 o 
   0   8   5        9.54        7.30      7.97 o 
   1   8   5        0.49        4.49      8.76 o 
 -11   0   6        2.56      -10.22     10.22 o 
 -10   0   6        2.01       -0.69      5.01 o 
  -9   0   6        0.61       -1.20      4.38 o 
  -8   0   6        3.50        2.31      4.24 o 
  -7   0   6       10.75        9.05      4.22 o 
  -6   0   6      206.34      186.78      5.43 o 
  -5   0   6      136.42      187.04      7.07 o 
  -4   0   6       79.03       82.83      3.18 o 
  -3   0   6      171.99      190.11      5.28 o 
  -2   0   6      293.40      316.92     55.12 o 
  -1   0   6      710.45      640.72      6.85 o 
   0   0   6      585.65      444.36      5.73 o 
   1   0   6       99.21       74.32      2.92 o 
   2   0   6      460.78      426.17      9.21 o 
   3   0   6      331.88      272.93      5.84 o 
   4   0   6     1080.46     1034.33     16.39 o 
   5   0   6      145.90      132.37      5.05 o 
   6   0   6      159.55      159.65      8.98 o 
   7   0   6        2.59        4.15      4.72 o 
   8   0   6        2.02        4.94      5.61 o 
   9   0   6        0.04       -2.92      6.62 o 
 -11   1   6        0.06       -4.49     12.01 o 
 -10   1   6        0.92       -1.71      5.25 o 
  -9   1   6        2.42        6.52      3.54 o 
  -8   1   6      101.76      103.08      4.93 o 
  -7   1   6      299.51      331.26      8.60 o 
  -6   1   6      565.19      537.32     19.15 o 
  -5   1   6      940.71     1002.93     15.22 o 
  -4   1   6        2.52        6.66      1.62 o 
  -3   1   6      582.59      562.95     32.69 o 
  -2   1   6      212.95      198.85      4.87 o 
  -1   1   6     1756.16     1553.50     15.61 o 
   0   1   6      284.90      254.93      5.28 o 
   1   1   6      296.20      223.36      5.84 o 
   2   1   6      442.48      515.59     16.05 o 
   3   1   6      128.89      123.13      3.44 o 
   4   1   6       10.91       14.20      2.21 o 
   5   1   6      188.94      237.94      7.30 o 
   6   1   6       12.35       20.90      3.75 o 
   7   1   6       11.18        8.33      3.69 o 
   8   1   6       24.17       33.86      4.96 o 
   9   1   6        5.09        3.19      4.50 o 
 -10   2   6        2.10        2.26      5.69 o 
  -9   2   6        2.77       -1.15      4.48 o 
  -8   2   6        4.84        6.82      2.96 o 
  -7   2   6      224.51      220.48      9.69 o 
  -6   2   6       24.38       23.44      6.00 o 
  -5   2   6      193.46      167.19      5.18 o 
  -4   2   6      214.46      205.61      3.68 o 
  -3   2   6      416.61      443.21      6.92 o 
  -2   2   6      792.53      773.55     15.43 o 
  -1   2   6       27.38       41.83      2.42 o 
   0   2   6        3.86        1.82      1.85 o 
   1   2   6       80.31       78.21      6.90 o 
   2   2   6     1076.86     1159.07     36.88 o 
   3   2   6      232.59      233.16      8.21 o 
   4   2   6       82.57       66.69      4.05 o 
   5   2   6       21.40       25.43      3.50 o 
   6   2   6      106.50      112.27      6.39 o 
   7   2   6        5.60        1.88      3.39 o 
   8   2   6       17.26       13.76      4.21 o 
   9   2   6        1.79        4.13      5.19 o 
 -10   3   6        2.38        3.50      5.81 o 
  -9   3   6       70.46       68.75      7.35 o 
  -8   3   6        6.98       12.32      4.80 o 
  -7   3   6      141.02      148.77      6.14 o 
  -6   3   6        0.90        1.70      2.91 o 
  -5   3   6        8.48        7.48      2.66 o 
  -4   3   6       10.35       13.53      2.35 o 
  -3   3   6      721.71      726.50      9.53 o 
  -2   3   6      166.97      180.44      6.99 o 
  -1   3   6      250.36      252.38      8.31 o 
   0   3   6        0.67       -1.77      2.62 o 
   1   3   6       53.44       53.64      6.13 o 
   2   3   6        0.32        0.95      2.34 o 
   3   3   6        5.08        5.18      3.14 o 
   4   3   6       49.77       61.77      4.51 o 
   5   3   6       70.12       77.89      5.12 o 
   6   3   6       11.38        7.33      3.42 o 
   7   3   6        0.39        1.79      3.29 o 
   8   3   6        4.44        5.60      4.33 o 
   9   3   6        1.66        1.73      5.00 o 
  -9   4   6        7.17        5.46      6.20 o 
  -8   4   6        6.24        5.71      5.43 o 
  -7   4   6       85.02       85.28      7.40 o 
  -6   4   6       18.66       17.58      3.62 o 
  -5   4   6       14.51       12.51      3.34 o 
  -4   4   6       12.91       13.62      3.13 o 
  -3   4   6       10.11        8.06      2.60 o 
  -2   4   6       45.59       44.12      4.23 o 
  -1   4   6       24.58       24.19      3.77 o 
   0   4   6       15.22       18.69      3.56 o 
   1   4   6       58.24       41.60      7.75 o 
   2   4   6      351.80      373.21     13.42 o 
   3   4   6      190.58      207.96      8.90 o 
   4   4   6       51.08       52.11      5.86 o 
   5   4   6        2.58        5.41      3.59 o 
   6   4   6       21.74       28.73      4.65 o 
   7   4   6        1.86        1.63      3.70 o 
   8   4   6        2.60       -1.79      4.74 o 
  -8   5   6       10.90        6.96      6.25 o 
  -7   5   6       44.21       47.38      7.75 o 
  -6   5   6       50.90       49.63      6.47 o 
  -5   5   6      216.68      195.68      9.39 o 
  -4   5   6       50.48       46.65      4.50 o 
  -3   5   6       34.83       31.80      3.89 o 
  -2   5   6        8.05        7.31      3.84 o 
  -1   5   6       29.96       32.22      4.65 o 
   0   5   6      273.98      274.59      8.98 o 
   1   5   6      140.42      163.42     11.17 o 
   2   5   6       28.01       24.50      5.15 o 
   3   5   6       91.38       87.10      8.48 o 
   4   5   6        0.24        0.92      4.33 o 
   5   5   6        0.22       -0.68      4.39 o 
   6   5   6        1.61       -0.08      5.08 o 
   7   5   6        0.29        0.62      5.58 o 
  -7   6   6       15.79       21.48      6.55 o 
  -6   6   6       13.95       17.79      5.79 o 
  -5   6   6        8.77        8.40      4.80 o 
  -4   6   6       12.83       13.90      4.78 o 
  -3   6   6       51.62       54.36      5.21 o 
  -2   6   6       13.03        9.04      5.08 o 
  -1   6   6       46.01       45.66      5.99 o 
   0   6   6       13.39       19.93      5.23 o 
   1   6   6        2.04        3.60      4.82 o 
   2   6   6        3.95        2.69      4.65 o 
   3   6   6       10.83        9.51      8.42 o 
   4   6   6        3.30        1.40      5.17 o 
   5   6   6       15.49       22.75     11.68 o 
   6   6   6        0.45        2.51      6.35 o 
  -5   7   6        0.97        0.56      7.30 o 
  -4   7   6        7.80        8.76      7.30 o 
  -3   7   6        9.73        7.52      7.07 o 
  -2   7   6        2.71        6.09      5.69 o 
  -1   7   6        1.15        9.14      5.28 o 
   0   7   6       17.10       24.84      6.02 o 
   1   7   6        7.68        5.79      5.25 o 
   2   7   6       15.00       20.14      7.07 o 
   3   7   6        0.05        2.78      6.17 o 
   4   7   6        2.28        2.34      6.54 o 
   0   8   6        0.11        6.06      8.08 o 
 -11   1   7        3.27       -2.47      7.73 o 
 -10   1   7        1.41       -4.89      4.95 o 
  -9   1   7        3.05       -1.29      3.99 o 
  -8   1   7      394.30      383.40     13.27 o 
  -7   1   7      166.41      169.40     13.29 o 
  -6   1   7       56.46       56.46      3.17 o 
  -5   1   7       63.94       64.25      2.64 o 
  -4   1   7      805.41      912.20      7.63 o 
  -3   1   7      325.04      399.46      5.46 o 
  -2   1   7        1.12        0.97      1.51 o 
  -1   1   7     1351.74     1300.26     25.99 o 
   0   1   7       41.79       40.58      1.83 o 
   1   1   7     2743.35     2805.29     19.65 o 
   2   1   7        0.00        0.94      1.53 o 
   3   1   7      228.57      266.60      4.56 o 
   4   1   7       14.98       16.55      2.40 o 
   5   1   7       33.97       37.69      3.86 o 
   6   1   7       60.51       66.24      5.03 o 
   7   1   7       11.95       12.83      3.65 o 
   8   1   7      103.56       93.49      6.44 o 
   9   1   7        2.77        1.86      4.67 o 
 -10   2   7        1.49        2.01      5.69 o 
  -9   2   7        2.22        0.47      4.05 o 
  -8   2   7        6.66        4.71      3.37 o 
  -7   2   7      230.98      230.23     13.65 o 
  -6   2   7      217.91      213.54      5.26 o 
  -5   2   7       28.00       23.74      2.41 o 
  -4   2   7       46.58       40.14      2.33 o 
  -3   2   7      329.02      377.92      4.78 o 
  -2   2   7      844.25      959.13     12.26 o 
  -1   2   7       22.58       16.83      2.06 o 
   0   2   7     1676.53     1633.79     36.66 o 
   1   2   7     2884.02     2903.29    324.85 o 
   2   2   7     2975.60     3058.80     36.66 o 
   3   2   7      434.94      410.91      6.87 o 
   4   2   7        5.33        8.54      3.11 o 
   5   2   7        0.00       -0.65      2.89 o 
   6   2   7      107.53      116.02      6.52 o 
   7   2   7       89.72       92.52      6.46 o 
   8   2   7        8.03       12.60      4.10 o 
   9   2   7        4.27        6.14      4.89 o 
 -10   3   7        3.01        1.68      5.73 o 
  -9   3   7       65.67       77.31      7.47 o 
  -8   3   7       90.20       96.44      6.30 o 
  -7   3   7       16.95       16.33      4.11 o 
  -6   3   7       52.03       55.65      4.16 o 
  -5   3   7       12.44       15.17      3.09 o 
  -4   3   7       30.02       29.97      2.62 o 
  -3   3   7        0.88       -2.22      2.22 o 
  -2   3   7       36.52       27.66      2.88 o 
  -1   3   7       93.52       90.94      8.70 o 
   0   3   7        1.23        1.82      2.61 o 
   1   3   7       29.28       32.33      9.37 o 
   2   3   7      359.50      361.47      8.03 o 
   3   3   7       57.86       48.58      4.01 o 
   4   3   7       23.75       31.65      3.77 o 
   5   3   7        4.34        1.72      3.62 o 
   6   3   7        3.02        7.05      3.84 o 
   7   3   7        7.78        9.86      4.20 o 
   8   3   7        7.93       10.66      4.57 o 
  -9   4   7        0.54       -0.51      5.61 o 
  -8   4   7       13.40        6.77      5.42 o 
  -7   4   7        3.92        3.58      4.07 o 
  -6   4   7        0.30       -1.19      3.49 o 
  -5   4   7      177.41      160.54      6.48 o 
  -4   4   7       47.46       51.14      4.11 o 
  -3   4   7        3.91        3.33      2.96 o 
  -2   4   7       39.78       30.58     21.05 o 
  -1   4   7       21.18       27.64      4.05 o 
   0   4   7       78.27       76.18      4.96 o 
   1   4   7       14.43        8.95      3.02 o 
   2   4   7      322.87      341.22     10.72 o 
   3   4   7      166.88      196.26      8.68 o 
   4   4   7      109.51      122.92      7.37 o 
   5   4   7       13.94       11.01      4.21 o 
   6   4   7        4.22        4.62      4.55 o 
   7   4   7       12.02       11.62      5.25 o 
   8   4   7        1.61        5.69      5.28 o 
  -8   5   7        1.42       -1.72      5.64 o 
  -7   5   7       12.72       10.85      6.27 o 
  -6   5   7        0.08       -2.09      4.56 o 
  -5   5   7       10.39       13.03      4.29 o 
  -4   5   7       71.64       66.70      5.57 o 
  -3   5   7      101.65       99.61      5.38 o 
  -2   5   7       46.42       47.39      5.07 o 
  -1   5   7       11.04        4.78      3.69 o 
   0   5   7      130.24      133.26      9.32 o 
   1   5   7        2.01        0.77      3.64 o 
   2   5   7        0.00        0.29      4.15 o 
   3   5   7      227.07      221.22     10.18 o 
   4   5   7       28.40       24.74      5.83 o 
   5   5   7        1.34        4.34      5.03 o 
   6   5   7        2.99        4.08      5.01 o 
   7   5   7        0.04       -1.72      5.53 o 
  -7   6   7        0.75       -5.17      6.07 o 
  -6   6   7        2.77        1.70      5.24 o 
  -5   6   7        7.06        5.03      4.55 o 
  -4   6   7       59.48       59.31     10.10 o 
  -3   6   7       20.25       24.34      5.23 o 
  -2   6   7       22.79       20.14      5.83 o 
  -1   6   7       21.85       19.44      6.57 o 
   0   6   7        3.00        5.06      4.36 o 
   1   6   7       36.19       38.50      6.09 o 
   2   6   7       10.91        7.25      4.98 o 
   3   6   7        0.81        1.50      4.85 o 
   4   6   7        5.55        8.46      5.74 o 
   5   6   7        3.77        5.99      5.67 o 
   6   6   7        0.25        4.76      6.49 o 
  -5   7   7        0.78        0.56      6.74 o 
  -4   7   7        0.20       -0.67      6.51 o 
  -3   7   7        0.10        4.94      6.62 o 
  -2   7   7        4.08        7.19      6.85 o 
  -1   7   7        4.84        1.80      6.85 o 
   0   7   7        0.71        2.48      4.98 o 
   1   7   7        1.11        4.97      5.88 o 
   2   7   7        1.17        1.36      5.46 o 
   3   7   7        3.12        3.96      6.20 o 
   4   7   7        0.04       -3.70      7.75 o 
 -11   0   8        2.19        3.03     10.78 o 
 -10   0   8       77.22       69.16     13.70 o 
  -9   0   8        1.21       -3.37      9.09 o 
  -8   0   8        0.23        0.51      4.00 o 
  -7   0   8      297.23      182.06     64.50 o 
  -6   0   8       32.82       33.50      4.88 o 
  -5   0   8      442.15      511.53      7.57 o 
  -4   0   8      265.70      347.01      8.59 o 
  -3   0   8     1114.72     1378.77     74.77 o 
  -2   0   8      311.69      420.56      5.50 o 
  -1   0   8      874.52      765.45      8.53 o 
   0   0   8      233.70      201.86      4.60 o 
   1   0   8      150.98      115.08      4.04 o 
   2   0   8      532.65      430.55      7.30 o 
   3   0   8        0.97        0.00      1.80 o 
   4   0   8       13.60       12.35      2.81 o 
   5   0   8       13.70        8.76      3.93 o 
   6   0   8       44.04       56.47      6.29 o 
   7   0   8        3.87        1.46      4.15 o 
   8   0   8        1.01        1.68      5.28 o 
   9   0   8       74.38       84.76     11.79 o 
 -11   1   8        0.88       -1.93      7.94 o 
 -10   1   8       22.14       21.59      7.76 o 
  -9   1   8        0.51       -2.55      3.64 o 
  -8   1   8       80.73       78.71      5.36 o 
  -7   1   8      210.13      205.63      5.30 o 
  -6   1   8      939.73      958.54     12.17 o 
  -5   1   8       75.60       72.26      3.04 o 
  -4   1   8      172.03      139.31     14.34 o 
  -3   1   8     1011.73     1158.88     20.58 o 
  -2   1   8       57.37       54.59      2.67 o 
  -1   1   8      427.08      386.29      5.95 o 
   0   1   8      113.79      162.87     16.78 o 
   1   1   8      444.07      438.33      5.08 o 
   2   1   8       90.86      110.50      3.14 o 
   3   1   8      209.84      264.06      4.68 o 
   4   1   8       20.35       20.56      2.30 o 
   5   1   8       75.48       78.53      4.95 o 
   6   1   8        0.98        0.89      2.97 o 
   7   1   8       26.94       27.27      4.05 o 
   8   1   8       89.04       81.34      6.39 o 
   9   1   8        3.07       -0.45      4.36 o 
 -10   2   8        2.06        0.82      5.08 o 
  -9   2   8        2.06       -0.48      4.40 o 
  -8   2   8        0.12        2.48      3.42 o 
  -7   2   8       18.26       19.26      3.66 o 
  -6   2   8      419.54      431.75      8.34 o 
  -5   2   8       13.96       12.62      2.23 o 
  -4   2   8       32.96       34.48      2.21 o 
  -3   2   8      555.75      703.70     18.52 o 
  -2   2   8      129.13      135.75      2.72 o 
  -1   2   8     1035.61     1022.45      8.79 o 
   0   2   8       17.62       31.68      2.32 o 
   1   2   8       90.87      105.97      6.01 o 
   2   2   8     2776.99     2563.65     80.78 o 
   3   2   8      616.54      617.42      8.47 o 
   4   2   8        9.00       13.06      3.24 o 
   5   2   8       27.02       15.11      3.53 o 
   6   2   8        6.07        2.94      3.06 o 
   7   2   8       77.88       79.54      6.11 o 
   8   2   8        0.62       -0.53      4.26 o 
   9   2   8        0.73        0.74      5.01 o 
 -10   3   8       18.42       22.08      6.57 o 
  -9   3   8       20.46       36.29      6.34 o 
  -8   3   8       84.22       80.91      6.04 o 
  -7   3   8        0.57       -1.78      3.43 o 
  -6   3   8       32.88       38.61      4.49 o 
  -5   3   8       81.64       72.62      5.11 o 
  -4   3   8        9.14        8.17      2.28 o 
  -3   3   8       10.90       15.11      3.02 o 
  -2   3   8      457.54      449.65      7.15 o 
  -1   3   8       45.14       59.16      3.76 o 
   0   3   8       77.79       92.71      4.23 o 
   1   3   8      330.86      355.29      8.85 o 
   2   3   8       16.69       13.72      3.20 o 
   3   3   8      174.70      159.65      7.05 o 
   4   3   8        8.19       11.74      3.68 o 
   5   3   8        7.53        9.23      3.54 o 
   6   3   8        0.03        0.22      3.41 o 
   7   3   8        0.01        4.57      4.03 o 
   8   3   8        0.00        0.53      4.52 o 
  -9   4   8       23.82       32.02      6.78 o 
  -8   4   8        2.67        0.05      5.39 o 
  -7   4   8        1.63        0.20      3.77 o 
  -6   4   8        9.39        8.12      3.91 o 
  -5   4   8      211.48      206.59      7.92 o 
  -4   4   8       76.86       65.38      5.17 o 
  -3   4   8       10.62        9.06      3.19 o 
  -2   4   8      175.23      173.91      5.63 o 
  -1   4   8      121.67      121.29      9.88 o 
   0   4   8        0.41        0.06      2.99 o 
   1   4   8       11.62        5.32      3.17 o 
   2   4   8        8.20       10.76      4.05 o 
   3   4   8        9.27        6.71      4.46 o 
   4   4   8        2.76        0.09      3.63 o 
   5   4   8        0.03        0.51      3.78 o 
   6   4   8        0.02        1.22      4.05 o 
   7   4   8        6.17        9.74      5.24 o 
   8   4   8        2.13        0.38      5.86 o 
  -8   5   8        4.29        0.34      6.36 o 
  -7   5   8        0.12       -3.03      5.30 o 
  -6   5   8       14.59        8.72      4.41 o 
  -5   5   8       29.90       32.92      4.76 o 
  -4   5   8      389.06      351.74     19.82 o 
  -3   5   8        0.44        2.34      3.83 o 
  -2   5   8       44.18       41.07      4.77 o 
  -1   5   8      352.62      360.62     20.83 o 
   0   5   8      239.64      229.19      8.18 o 
   1   5   8       14.64       19.05      4.09 o 
   2   5   8       12.12       10.73      4.23 o 
   3   5   8       55.87       51.72      6.20 o 
   4   5   8       19.62       25.67      5.56 o 
   5   5   8       32.52       37.53      6.24 o 
   6   5   8        0.90       -0.20      4.91 o 
   7   5   8        0.23       -1.02      5.95 o 
  -7   6   8        0.00        0.74      5.95 o 
  -6   6   8        0.12       -1.20      5.60 o 
  -5   6   8       10.92       10.92      5.62 o 
  -4   6   8       30.81       33.35      5.91 o 
  -3   6   8        2.29        5.18      3.92 o 
  -2   6   8        2.39        1.35      5.16 o 
  -1   6   8       34.26       42.18      5.02 o 
   0   6   8        7.36        6.32      3.85 o 
   1   6   8        1.30        0.51      3.88 o 
   2   6   8        1.56       -0.04      4.30 o 
   3   6   8       26.46       29.19      5.98 o 
   4   6   8        0.01       -0.95      5.35 o 
   5   6   8        1.46        2.52      6.05 o 
   6   6   8        0.08        0.34      7.52 o 
  -5   7   8        0.00       -0.90      6.85 o 
  -4   7   8        0.52        5.05      7.07 o 
  -3   7   8        3.98        4.83      6.74 o 
  -2   7   8        4.80       17.29      7.07 o 
  -1   7   8       11.11        6.85      7.63 o 
   0   7   8        1.31        0.34      6.96 o 
   1   7   8        0.95       -0.15      5.32 o 
   2   7   8        0.11        0.50      5.83 o 
   3   7   8        2.04        1.45      6.22 o 
   4   7   8        0.20       -0.90      8.31 o 
 -11   1   9        6.50       -1.12     12.24 o 
 -10   1   9        0.17       -4.11      6.78 o 
  -9   1   9        5.25       -3.85      6.42 o 
  -8   1   9       14.37       16.40      4.18 o 
  -7   1   9      100.48       90.18      4.61 o 
  -6   1   9      125.42      132.98      4.99 o 
  -5   1   9        5.69        6.46      1.91 o 
  -4   1   9      366.56      422.08      6.06 o 
  -3   1   9        2.79        6.01      1.57 o 
  -2   1   9       29.67       29.84      2.43 o 
  -1   1   9        0.02        2.81      1.27 o 
   0   1   9     1344.78     1374.63     24.31 o 
   1   1   9      127.24      145.89      3.26 o 
   2   1   9      538.68      543.47     32.67 o 
   3   1   9        2.56       -1.73      1.75 o 
   4   1   9      196.64      172.72      6.06 o 
   5   1   9       20.13       19.44      2.80 o 
   6   1   9       51.93       49.50      4.53 o 
   7   1   9       11.09        8.96      3.52 o 
   8   1   9       13.27       15.75      4.17 o 
   9   1   9       14.96       14.48      5.25 o 
 -10   2   9        7.67        5.39     12.46 o 
  -9   2   9       10.83       11.16      4.75 o 
  -8   2   9      235.40      222.16      7.15 o 
  -7   2   9       38.28       40.79      4.12 o 
  -6   2   9      133.25      143.55     11.71 o 
  -5   2   9      140.09      130.15      3.93 o 
  -4   2   9      238.56      260.62      4.49 o 
  -3   2   9     1367.26     1349.02     24.78 o 
  -2   2   9       20.63       17.59      1.90 o 
  -1   2   9       53.73       41.24      2.39 o 
   0   2   9     1154.42     1160.10      9.66 o 
   1   2   9      312.37      264.84     11.28 o 
   2   2   9      598.24      632.38     10.38 o 
   3   2   9       69.54       76.60      3.88 o 
   4   2   9       13.24       16.94      3.38 o 
   5   2   9        0.14        0.89      2.94 o 
   6   2   9        8.96        6.29      2.86 o 
   7   2   9        5.33        1.50      3.28 o 
   8   2   9       12.08       12.97      5.00 o 
 -10   3   9        5.54        2.25     10.78 o 
  -9   3   9        0.04       -0.73      5.19 o 
  -8   3   9       37.09       30.75      4.86 o 
  -7   3   9       62.89       52.62      5.01 o 
  -6   3   9       28.48       22.13      4.02 o 
  -5   3   9       79.45       81.42      5.48 o 
  -4   3   9        2.76        0.46      2.35 o 
  -3   3   9       44.63       34.34      3.05 o 
  -2   3   9       23.56       24.96      2.89 o 
  -1   3   9       21.17       20.83      2.64 o 
   0   3   9       11.32        8.33      2.43 o 
   1   3   9      153.71      180.57      5.62 o 
   2   3   9      376.75      399.80      9.49 o 
   3   3   9       43.79       39.65      4.42 o 
   4   3   9       30.18       24.81      4.20 o 
   5   3   9       53.09       46.93      5.11 o 
   6   3   9       13.48       12.49      3.90 o 
   7   3   9        0.02        1.72      4.00 o 
   8   3   9        4.38       -0.71      4.49 o 
  -9   4   9       22.21       26.84      7.04 o 
  -8   4   9        6.30        4.48      4.39 o 
  -7   4   9       51.81       54.37      5.42 o 
  -6   4   9      303.48      315.51     10.65 o 
  -5   4   9       25.58       30.23      4.47 o 
  -4   4   9       64.41       61.29      5.20 o 
  -3   4   9        1.63        2.38      3.38 o 
  -2   4   9      136.30      137.32      9.50 o 
  -1   4   9        1.27       -0.45      2.78 o 
   0   4   9      348.87      314.92      8.17 o 
   1   4   9        2.48        3.11      2.97 o 
   2   4   9       55.12       45.67      4.98 o 
   3   4   9       50.70       40.73      5.00 o 
   4   4   9       22.48       18.59      4.52 o 
   5   4   9        0.45       -0.35      3.99 o 
   6   4   9       21.32       22.61      5.56 o 
   7   4   9        0.21        1.79      4.49 o 
  -8   5   9       24.91       35.09      7.44 o 
  -7   5   9        7.85        6.15      4.58 o 
  -6   5   9        9.46        6.79      4.03 o 
  -5   5   9        7.88       10.88      4.47 o 
  -4   5   9      147.42      139.24      7.14 o 
  -3   5   9       25.95       27.33      4.60 o 
  -2   5   9      514.93      543.87     42.49 o 
  -1   5   9        1.20        2.52      3.50 o 
   0   5   9        6.46        2.42      3.40 o 
   1   5   9       41.41       52.60      4.86 o 
   2   5   9       62.39       53.41      5.66 o 
   3   5   9        1.54        6.61      4.31 o 
   4   5   9        6.71        2.66      4.25 o 
   5   5   9        2.25        5.89      5.06 o 
   6   5   9       26.34       32.19      6.75 o 
   7   5   9       20.73       20.77      8.31 o 
  -7   6   9        0.16       -3.66      6.22 o 
  -6   6   9       11.26        6.33      5.82 o 
  -5   6   9        0.55       -1.42      4.83 o 
  -4   6   9        4.19        6.61      4.44 o 
  -3   6   9      112.85       92.62      8.62 o 
  -2   6   9       13.42       11.91      4.17 o 
  -1   6   9        0.23        1.35      4.94 o 
   0   6   9        1.87        2.98      3.80 o 
   1   6   9        5.44        8.48      4.76 o 
   2   6   9        5.98       10.55      5.08 o 
   3   6   9        0.14       -0.29      4.73 o 
   4   6   9        3.73        9.44      6.18 o 
   5   6   9        0.32        3.08      6.22 o 
  -5   7   9        2.31        1.80      7.07 o 
  -4   7   9        0.02        1.35      6.51 o 
  -3   7   9        1.76        6.29      6.96 o 
  -2   7   9        1.99       -1.12      7.97 o 
  -1   7   9        5.02        5.61      7.41 o 
   0   7   9       13.87       10.78      8.31 o 
   1   7   9        3.01        3.26      8.08 o 
   2   7   9       32.03       37.57      7.49 o 
   3   7   9        7.07        8.18      6.56 o 
 -11   0  10        1.54       -4.27     11.00 o 
 -10   0  10        0.31      -11.23     11.23 o 
  -9   0  10        2.87        0.56      8.31 o 
  -8   0  10       86.77       80.95     10.44 o 
  -7   0  10       14.82       15.16      5.28 o 
  -6   0  10      281.31      270.12     11.11 o 
  -5   0  10      842.49      904.38      9.92 o 
  -4   0  10      781.10      957.43     18.92 o 
  -3   0  10      775.97     1091.23     30.71 o 
  -2   0  10      795.39      918.25     17.18 o 
  -1   0  10      481.03      444.58      6.96 o 
   0   0  10       11.73       21.67      2.69 o 
   1   0  10       51.30       54.34      3.59 o 
   2   0  10        2.35        0.22      2.69 o 
   3   0  10        0.62       -0.56      2.47 o 
   4   0  10       97.60      106.21      4.83 o 
   5   0  10       45.47       37.72      5.61 o 
   6   0  10      144.70      143.48      9.66 o 
   7   0  10       92.63      117.21     10.22 o 
   8   0  10       14.89       14.15      6.74 o 
   9   0  10       38.16       52.65     10.10 o 
 -11   1  10        0.07       -6.06     11.00 o 
 -10   1  10        3.50       -5.21      7.33 o 
  -9   1  10        0.24        1.38      6.43 o 
  -8   1  10        4.89        2.63      5.24 o 
  -7   1  10       45.44       41.26     14.41 o 
  -6   1  10       20.81       17.34      2.79 o 
  -5   1  10       14.77       10.42      2.40 o 
  -4   1  10      105.56       92.94      2.74 o 
  -3   1  10       43.20       34.87      4.83 o 
  -2   1  10      328.54      267.53      5.44 o 
  -1   1  10      395.37      476.61      4.74 o 
   0   1  10       29.73       39.90      2.20 o 
   1   1  10      393.96      366.51     12.07 o 
   2   1  10      231.25      195.03     12.74 o 
   3   1  10      166.54      171.03      4.21 o 
   4   1  10       20.38       22.52      3.06 o 
   5   1  10       27.79       19.02      2.89 o 
   6   1  10        0.51        1.46      2.83 o 
   7   1  10       35.03       33.14      5.00 o 
   8   1  10       22.72       27.94      4.91 o 
 -10   2  10        0.32       -8.20     12.13 o 
  -9   2  10        0.97        1.68      8.87 o 
  -8   2  10      154.53      162.39      7.26 o 
  -7   2  10      218.12      219.04      6.73 o 
  -6   2  10      457.22      491.88     10.38 o 
  -5   2  10      303.41      304.84      5.64 o 
  -4   2  10      155.04      142.79     14.43 o 
  -3   2  10      361.19      363.33     52.23 o 
  -2   2  10      176.54      182.84      3.08 o 
  -1   2  10      101.45      105.56      4.27 o 
   0   2  10      463.05      407.60      5.74 o 
   1   2  10       97.42       92.01      3.37 o 
   2   2  10      550.60      556.93      7.38 o 
   3   2  10        1.99        4.68      2.45 o 
   4   2  10        0.64       -1.41      2.55 o 
   5   2  10        0.21        1.93      2.50 o 
   6   2  10       22.84       25.85      3.48 o 
   7   2  10        0.63        0.87      3.55 o 
   8   2  10        3.05        2.19      4.04 o 
 -10   3  10        3.90        4.72     10.55 o 
  -9   3  10       15.15       11.98      4.95 o 
  -8   3  10        0.41        1.53      4.10 o 
  -7   3  10        4.59        0.66      3.48 o 
  -6   3  10        4.19        1.92      3.48 o 
  -5   3  10       11.46        8.86      3.72 o 
  -4   3  10       66.73       66.15      3.82 o 
  -3   3  10        8.03        8.87      3.59 o 
  -2   3  10       50.03       45.13      3.18 o 
  -1   3  10        0.66        2.23      2.21 o 
   0   3  10       40.71       35.63      2.89 o 
   1   3  10       10.68       12.17      2.56 o 
   2   3  10       64.77       64.10      4.19 o 
   3   3  10       24.07       31.10      4.36 o 
   4   3  10      322.04      324.93      9.80 o 
   5   3  10        9.35        9.15      3.54 o 
   6   3  10        0.66        0.96      3.68 o 
   7   3  10        3.00        2.59      3.93 o 
   8   3  10       13.45       15.12      5.27 o 
  -9   4  10        0.54       -0.12      6.39 o 
  -8   4  10        6.46        4.90      4.46 o 
  -7   4  10       11.79        9.94      4.25 o 
  -6   4  10       27.48       28.89      4.59 o 
  -5   4  10      122.48      107.14      6.61 o 
  -4   4  10       94.44       84.29      4.49 o 
  -3   4  10       11.44        8.49      4.69 o 
  -2   4  10       40.29       33.21      4.77 o 
  -1   4  10      130.82      126.74      4.94 o 
   0   4  10        0.02       -0.31      3.07 o 
   1   4  10      149.67      138.87      5.95 o 
   2   4  10       85.37      104.10      6.82 o 
   3   4  10      128.76      117.57      8.93 o 
   4   4  10      116.12      103.66      6.93 o 
   5   4  10       16.37       15.03      4.25 o 
   6   4  10        0.46       -1.89      4.26 o 
   7   4  10        0.63        0.05      4.79 o 
  -8   5  10        3.98        3.70      7.52 o 
  -7   5  10        0.83       -0.78      4.25 o 
  -6   5  10       42.66       39.07      5.34 o 
  -5   5  10      135.41      122.81      7.78 o 
  -4   5  10       68.07       61.14      5.50 o 
  -3   5  10       29.50       26.48      4.49 o 
  -2   5  10       27.30       25.17      4.44 o 
  -1   5  10        3.30        1.71      3.61 o 
   0   5  10       94.70       91.02      5.71 o 
   1   5  10        0.29        0.09      3.89 o 
   2   5  10        0.02        2.19      4.21 o 
   3   5  10        5.71        0.67      4.34 o 
   4   5  10        1.07       -1.07      4.09 o 
   5   5  10        0.01        1.66      4.55 o 
   6   5  10        3.55        5.40      5.29 o 
  -7   6  10       12.59       16.05      6.72 o 
  -6   6  10        0.99        2.71      5.75 o 
  -5   6  10        0.00       -2.34      4.54 o 
  -4   6  10       21.31       20.00      4.84 o 
  -3   6  10       56.53       63.15      7.80 o 
  -2   6  10        5.65        7.56      4.23 o 
  -1   6  10        1.88        3.26      5.16 o 
   0   6  10        5.55        9.88      5.50 o 
   1   6  10        8.47        1.76      6.34 o 
   2   6  10       19.46       20.81      5.07 o 
   3   6  10        0.87        0.44      4.72 o 
   4   6  10        0.87        2.31      5.44 o 
   5   6  10        2.13        2.01      6.27 o 
  -5   7  10        0.00        0.79      7.75 o 
  -4   7  10        0.04        6.40      6.85 o 
  -3   7  10        0.69        5.61      6.40 o 
  -2   7  10        1.82        1.12      8.53 o 
  -1   7  10        1.09       -1.46      7.19 o 
   0   7  10        0.20        4.60      8.31 o 
   1   7  10        1.70        5.50      8.53 o 
   2   7  10        0.22        1.35      9.21 o 
   3   7  10        0.47       -6.62      7.97 o 
 -11   1  11        0.07       -0.11     11.11 o 
 -10   1  11        0.26       -2.35      7.58 o 
  -9   1  11       43.92       38.27      7.29 o 
  -8   1  11       17.05       10.54      5.95 o 
  -7   1  11        3.30        4.26      4.13 o 
  -6   1  11       11.62       10.14      2.76 o 
  -5   1  11      979.05     1000.23     29.72 o 
  -4   1  11        9.83        7.69      2.04 o 
  -3   1  11        6.81        7.28      2.20 o 
  -2   1  11      724.95      756.79     26.33 o 
  -1   1  11      261.54      326.36     14.09 o 
   0   1  11      121.71      127.49      3.09 o 
   1   1  11      226.12      204.38      4.22 o 
   2   1  11      146.65      159.25      4.06 o 
   3   1  11        0.41        1.34      2.00 o 
   4   1  11       78.00       84.91      6.40 o 
   5   1  11        5.11        4.59      2.48 o 
   6   1  11       24.58       21.70      3.74 o 
   7   1  11       25.95       26.36      4.59 o 
   8   1  11       21.42       28.17      5.02 o 
 -10   2  11        9.46        7.41     10.78 o 
  -9   2  11        0.16        3.03      9.54 o 
  -8   2  11       39.05       49.10      7.17 o 
  -7   2  11     1001.37     1039.49     48.84 o 
  -6   2  11       90.83       99.58      5.95 o 
  -5   2  11       32.59       31.93      7.66 o 
  -4   2  11        0.02        2.16      2.21 o 
  -3   2  11       11.86       10.82      2.21 o 
  -2   2  11      107.55      117.66      4.59 o 
  -1   2  11       30.99       32.09      2.12 o 
   0   2  11      114.77      139.89      3.68 o 
   1   2  11       36.88       32.09      2.64 o 
   2   2  11      779.33      730.31     26.05 o 
   3   2  11       17.64       17.94      2.80 o 
   4   2  11       17.88       27.15      3.39 o 
   5   2  11        0.85        3.56      2.57 o 
   6   2  11        5.62        6.79      3.25 o 
   7   2  11       10.10       13.68      4.32 o 
   8   2  11        5.27        8.09      4.73 o 
 -10   3  11        1.05        9.99     11.56 o 
  -9   3  11        2.99        3.44      6.15 o 
  -8   3  11        5.87        5.99      4.44 o 
  -7   3  11       26.04       24.34      4.45 o 
  -6   3  11       99.82      102.46      6.05 o 
  -5   3  11        0.05       -1.99      3.15 o 
  -4   3  11        1.54       -0.72      2.89 o 
  -3   3  11      106.96      105.60      6.62 o 
  -2   3  11       19.35       15.84      3.21 o 
  -1   3  11       13.12       18.47      2.70 o 
   0   3  11       51.67       51.04      4.43 o 
   1   3  11      132.79      124.03      4.42 o 
   2   3  11      198.41      183.41      5.73 o 
   3   3  11     1246.72     1181.29     15.16 o 
   4   3  11       42.53       42.57      4.32 o 
   5   3  11       29.62       36.14      4.13 o 
   6   3  11        2.44        1.39      3.54 o 
   7   3  11        9.86        8.85      4.45 o 
   8   3  11        1.61        1.01      5.73 o 
  -9   4  11       31.01       36.07      8.53 o 
  -8   4  11        1.90        3.50      4.76 o 
  -7   4  11        1.14        0.07      3.92 o 
  -6   4  11       22.22       24.50      4.31 o 
  -5   4  11        2.05        0.69      3.50 o 
  -4   4  11       40.87       33.15      4.12 o 
  -3   4  11       20.05       13.56      3.48 o 
  -2   4  11        2.13        0.27      3.07 o 
  -1   4  11       21.22       19.85      3.82 o 
   0   4  11       84.61       80.49      4.33 o 
   1   4  11      391.97      433.70     18.02 o 
   2   4  11        0.97       -1.94      3.40 o 
   3   4  11       13.20        7.48      4.05 o 
   4   4  11       53.86       61.38      5.90 o 
   5   4  11        1.61        4.48      3.86 o 
   6   4  11        4.29        2.77      4.28 o 
   7   4  11        2.23       -1.08      5.39 o 
  -8   5  11       17.67       24.29      6.04 o 
  -7   5  11       11.22       10.64      4.90 o 
  -6   5  11        0.90        0.00      3.95 o 
  -5   5  11        6.50        8.09      4.29 o 
  -4   5  11       29.77       30.16      4.80 o 
  -3   5  11      107.30      109.78     11.45 o 
  -2   5  11       18.84       18.80      5.00 o 
  -1   5  11        1.44        3.20      3.96 o 
   0   5  11       36.67       36.03      7.35 o 
   1   5  11       22.14       21.41      4.56 o 
   2   5  11       32.93       22.40      7.07 o 
   3   5  11        0.00        1.71      4.32 o 
   4   5  11        4.84        6.85      4.50 o 
   5   5  11        0.06       -3.35      4.59 o 
   6   5  11        1.29        2.87      5.46 o 
  -7   6  11        0.00       -3.41      6.10 o 
  -6   6  11        2.75        4.86      5.08 o 
  -5   6  11        4.88        7.33      4.76 o 
  -4   6  11        1.12        5.35      4.58 o 
  -3   6  11       78.66       78.47      7.78 o 
  -2   6  11        5.77        6.32      4.32 o 
  -1   6  11        4.97        6.84      4.72 o 
   0   6  11        1.86       -0.90      4.83 o 
   1   6  11        5.08        0.56      6.74 o 
   2   6  11        0.05       -1.68      6.96 o 
   3   6  11        9.76        6.06      5.23 o 
   4   6  11        1.37        2.05      5.35 o 
   5   6  11        9.29        6.96      7.41 o 
  -4   7  11        0.43        3.59      6.85 o 
  -3   7  11        0.11        8.53      6.74 o 
  -2   7  11       20.52       24.47      8.20 o 
  -1   7  11        0.06        3.16      7.07 o 
   0   7  11        9.06        8.08      8.98 o 
   1   7  11        0.19       -1.57      8.53 o 
   2   7  11        2.84        8.42     11.11 o 
 -11   0  12        6.46        6.06     13.47 o 
 -10   0  12       17.95       15.16     10.55 o 
  -9   0  12       20.67       23.58     10.33 o 
  -8   0  12       34.70       20.88      9.09 o 
  -7   0  12        1.86        1.23      4.60 o 
  -6   0  12        3.52        7.75      4.72 o 
  -5   0  12      955.03      955.97     15.94 o 
  -4   0  12       41.14       29.53      4.27 o 
  -3   0  12       19.26       12.91      7.19 o 
  -2   0  12      173.61      232.28      4.94 o 
  -1   0  12       42.23       39.29      3.37 o 
   0   0  12      514.36      511.61      8.87 o 
   1   0  12      256.62      251.48      6.62 o 
   2   0  12       92.06       92.06      4.60 o 
   3   0  12        1.10       -0.11      2.92 o 
   4   0  12       25.79       24.14      6.74 o 
   5   0  12       77.33       65.90      7.52 o 
   6   0  12        2.35        3.48      4.72 o 
   7   0  12        1.81        5.05      5.50 o 
   8   0  12       34.35       24.81      7.97 o 
 -10   1  12       19.03       17.31      8.41 o 
  -9   1  12       26.97       23.51      6.66 o 
  -8   1  12        4.11        2.25      5.64 o 
  -7   1  12      112.09      116.17      6.46 o 
  -6   1  12      538.45      495.61      8.73 o 
  -5   1  12      206.00      205.39     18.97 o 
  -4   1  12      213.76      185.07     13.19 o 
  -3   1  12        2.35        3.21      2.74 o 
  -2   1  12     1306.10     1448.41     31.10 o 
  -1   1  12        3.19        5.19      1.66 o 
   0   1  12      456.33      387.54      5.34 o 
   1   1  12       49.53       37.83      2.45 o 
   2   1  12        2.59        3.19      1.86 o 
   3   1  12        0.27        4.69      2.10 o 
   4   1  12       33.77       22.70      2.84 o 
   5   1  12        0.38       -0.28      2.31 o 
   6   1  12        8.37        6.20      3.32 o 
   7   1  12        7.76        7.01      3.72 o 
   8   1  12       12.62       16.06      5.00 o 
 -10   2  12        0.08       -2.69     10.22 o 
  -9   2  12       15.22       12.80     10.44 o 
  -8   2  12        0.06        0.64      5.35 o 
  -7   2  12       19.99       17.95      5.89 o 
  -6   2  12       88.81       88.08      5.32 o 
  -5   2  12      103.10      109.74      4.55 o 
  -4   2  12      448.91      452.68      9.50 o 
  -3   2  12       11.88       10.77      3.42 o 
  -2   2  12      189.62      214.24      6.96 o 
  -1   2  12       70.94       78.67      4.20 o 
   0   2  12       92.42       72.98      3.03 o 
   1   2  12      278.73      289.63      6.74 o 
   2   2  12       12.30        5.10      2.19 o 
   3   2  12      116.76      101.33      4.55 o 
   4   2  12        7.93       11.06      3.42 o 
   5   2  12        1.91        4.03      2.73 o 
   6   2  12        1.30        2.62      3.67 o 
   7   2  12        0.09        0.25      3.82 o 
   8   2  12        1.20        0.00      4.56 o 
  -9   3  12        0.95        1.39      7.07 o 
  -8   3  12        4.67        0.03      5.45 o 
  -7   3  12        0.67        1.91      3.67 o 
  -6   3  12       80.22       78.94      5.62 o 
  -5   3  12       98.19      103.57      4.66 o 
  -4   3  12       19.12       18.50      3.59 o 
  -3   3  12       85.28       81.04      4.57 o 
  -2   3  12       42.47       35.70      3.80 o 
  -1   3  12      103.63       96.76      6.34 o 
   0   3  12        0.90        0.90      2.26 o 
   1   3  12        1.83        2.70      2.37 o 
   2   3  12        0.14        1.17      2.64 o 
   3   3  12      495.21      467.33     14.15 o 
   4   3  12       70.08       68.98      4.68 o 
   5   3  12        0.25        0.51      3.21 o 
   6   3  12        3.94        6.24      3.40 o 
   7   3  12        4.51        2.76      4.29 o 
  -9   4  12        8.01       13.69      7.29 o 
  -8   4  12       11.63       14.38      5.00 o 
  -7   4  12        0.73       -0.50      3.92 o 
  -6   4  12        8.21        4.75      4.00 o 
  -5   4  12        5.81        4.74      3.85 o 
  -4   4  12       57.71       61.04      4.81 o 
  -3   4  12        1.33       -1.09      3.02 o 
  -2   4  12       16.58       23.80      4.10 o 
  -1   4  12      385.01      393.79     50.18 o 
   0   4  12      133.86      146.20      9.77 o 
   1   4  12       84.73       66.73      4.23 o 
   2   4  12        0.59       -0.94      3.16 o 
   3   4  12       51.34       58.64      6.12 o 
   4   4  12      106.47       80.61      6.24 o 
   5   4  12       13.68       21.45      4.14 o 
   6   4  12        1.63        6.77      4.05 o 
   7   4  12        2.96       12.91      5.73 o 
  -8   5  12        2.91        5.99      5.56 o 
  -7   5  12        1.04       -3.38      4.56 o 
  -6   5  12        1.63        1.32      4.42 o 
  -5   5  12       46.26       40.68      5.29 o 
  -4   5  12      131.79      123.44      8.55 o 
  -3   5  12       49.90       47.47      4.98 o 
  -2   5  12       88.70       79.44      6.85 o 
  -1   5  12       91.85      109.30      6.87 o 
   0   5  12        1.42        1.71      3.61 o 
   1   5  12        0.46        0.85      4.41 o 
   2   5  12       24.11       26.14      4.92 o 
   3   5  12        0.38       -0.24      4.37 o 
   4   5  12        1.80        0.24      4.17 o 
   5   5  12        5.73        6.80      5.24 o 
   6   5  12        0.35       -0.56      7.07 o 
  -7   6  12        8.43        5.22      6.72 o 
  -6   6  12        0.65       -2.35      4.69 o 
  -5   6  12        3.00        4.30      4.44 o 
  -4   6  12        5.65        8.01      4.52 o 
  -3   6  12       82.94       77.64      7.85 o 
  -2   6  12        7.61        9.14      4.30 o 
  -1   6  12       14.68       19.47      5.07 o 
   0   6  12       25.15       28.44      6.19 o 
   1   6  12        3.31        1.23      6.62 o 
   2   6  12        3.18        8.42      7.75 o 
   3   6  12        0.14       -0.67      8.31 o 
   4   6  12        0.11       -0.32      6.23 o 
  -4   7  12        4.37        8.32      5.20 o 
  -3   7  12        0.16        7.34      6.29 o 
  -2   7  12        7.38        5.95      7.52 o 
  -1   7  12        5.87        7.45      6.22 o 
   0   7  12        0.46        4.77      6.89 o 
   1   7  12        0.00        3.59      8.87 o 
 -10   1  13        6.94        8.99      7.57 o 
  -9   1  13        0.25        3.64      6.23 o 
  -8   1  13        4.12        3.62      4.50 o 
  -7   1  13      117.03      119.58      6.74 o 
  -6   1  13       28.44       31.60      3.77 o 
  -5   1  13      163.75      142.03      6.62 o 
  -4   1  13      149.01      127.02     13.14 o 
  -3   1  13      246.77      324.02      6.75 o 
  -2   1  13        4.09        0.61      2.48 o 
  -1   1  13       28.55       25.33      3.24 o 
   0   1  13       56.97       56.80      2.69 o 
   1   1  13       35.88       36.58      2.59 o 
   2   1  13        0.01       -1.56      1.91 o 
   3   1  13       40.97       31.54      5.84 o 
   4   1  13        0.86        0.82      2.38 o 
   5   1  13        1.36        2.36      2.53 o 
   6   1  13        9.57       10.01      3.55 o 
   7   1  13        0.01        2.29      3.55 o 
   8   1  13        0.84        3.68      5.04 o 
 -10   2  13        8.99       -0.45     11.56 o 
  -9   2  13       12.93        8.76     10.89 o 
  -8   2  13       36.44       27.37      6.58 o 
  -7   2  13       56.66       66.27      7.24 o 
  -6   2  13       33.19       30.15      5.91 o 
  -5   2  13       54.56       41.43      3.51 o 
  -4   2  13       50.58       52.51      4.04 o 
  -3   2  13      106.83      105.92      4.69 o 
  -2   2  13       60.83       61.59      4.02 o 
  -1   2  13       83.13       76.02      4.29 o 
   0   2  13        3.22        4.25      2.12 o 
   1   2  13       81.36       83.75      3.47 o 
   2   2  13       46.38       48.21      4.55 o 
   3   2  13      189.18      204.18     10.16 o 
   4   2  13      134.72      134.54      5.36 o 
   5   2  13       69.40       70.06      4.72 o 
   6   2  13       22.48       14.89      4.03 o 
   7   2  13       15.75       11.51      4.40 o 
   8   2  13        2.92        5.61      6.51 o 
  -9   3  13        6.73        4.83      6.54 o 
  -8   3  13       13.45       12.46      6.04 o 
  -7   3  13       30.93       20.94      6.11 o 
  -6   3  13      290.35      277.81     12.53 o 
  -5   3  13      392.93      364.40      8.45 o 
  -4   3  13      395.12      394.94      8.80 o 
  -3   3  13      206.28      204.73      6.65 o 
  -2   3  13      106.69       92.27     11.06 o 
  -1   3  13       51.13       63.25      9.43 o 
   0   3  13       16.06       12.82      3.32 o 
   1   3  13      249.92      219.37      5.61 o 
   2   3  13       97.89       96.90      4.29 o 
   3   3  13       34.49       42.65      5.84 o 
   4   3  13        0.02       -0.70      2.79 o 
   5   3  13        8.04        8.05      3.21 o 
   6   3  13        0.98        3.15      3.65 o 
   7   3  13        6.31        4.92      4.78 o 
  -9   4  13        4.54        4.93      8.17 o 
  -8   4  13       18.59       16.73      6.43 o 
  -7   4  13        0.44       -1.57      4.32 o 
  -6   4  13       14.94       15.23      4.34 o 
  -5   4  13        5.50        3.83      3.53 o 
  -4   4  13      239.09      224.75     13.12 o 
  -3   4  13       51.77       56.59      4.60 o 
  -2   4  13       71.68       71.85      7.02 o 
  -1   4  13      193.83      206.91     23.24 o 
   0   4  13       72.65       58.82      5.11 o 
   1   4  13       15.80       16.08      4.01 o 
   2   4  13        5.49        7.97      3.15 o 
   3   4  13        0.65       -0.72      4.21 o 
   4   4  13        9.82       12.11      3.68 o 
   5   4  13        0.14        2.82      3.77 o 
   6   4  13        3.83       11.07      4.62 o 
  -8   5  13        5.90        3.67      7.38 o 
  -7   5  13        0.99       -0.43      4.77 o 
  -6   5  13       10.80        9.10      4.64 o 
  -5   5  13        4.78        8.44      4.26 o 
  -4   5  13        0.19        4.60      4.96 o 
  -3   5  13        0.39        0.92      3.48 o 
  -2   5  13      108.69      111.50     14.43 o 
  -1   5  13       44.06       43.60      5.13 o 
   0   5  13       30.05       21.52      4.53 o 
   1   5  13        2.66        0.10      4.17 o 
   2   5  13        7.10        7.80      4.94 o 
   3   5  13        0.07        4.76      5.86 o 
   4   5  13        2.54        6.54      4.28 o 
   5   5  13        2.95        6.51      4.70 o 
  -6   6  13        8.82        8.83      5.38 o 
  -5   6  13        1.13        2.52      4.68 o 
  -4   6  13        9.22        7.38      4.59 o 
  -3   6  13       12.51       16.70      6.02 o 
  -2   6  13       13.59       10.62      4.50 o 
  -1   6  13        7.49       13.49      4.80 o 
   0   6  13       11.10       14.73      5.61 o 
   1   6  13        7.10       10.31      5.51 o 
   2   6  13        4.77       11.45      6.03 o 
   3   6  13       11.78       22.58      7.66 o 
  -4   7  13        4.82        9.38      5.95 o 
  -3   7  13        2.60        7.51      6.05 o 
  -2   7  13        0.54        1.01      7.19 o 
  -1   7  13       13.26       20.84      7.99 o 
   0   7  13        0.87        9.29      6.82 o 
   1   7  13        1.18       12.69     10.78 o 
 -10   0  14        0.24        2.25     11.23 o 
  -9   0  14        0.11       -4.04      8.31 o 
  -8   0  14        9.92        9.88      8.08 o 
  -7   0  14       66.02       66.69      6.62 o 
  -6   0  14      106.23      104.30      6.96 o 
  -5   0  14       84.61       78.36      6.06 o 
  -4   0  14      720.50      584.58     17.51 o 
  -3   0  14      369.11      413.60     15.27 o 
  -2   0  14      209.23      208.03     10.44 o 
  -1   0  14      896.56      943.51     21.22 o 
   0   0  14      520.07      539.79      9.88 o 
   1   0  14       32.32       49.29      4.49 o 
   2   0  14      111.29      113.62      5.61 o 
   3   0  14      204.92      192.65      7.07 o 
   4   0  14      101.76      109.46      5.95 o 
   5   0  14        5.40        8.76      5.05 o 
   6   0  14        3.34        6.29      5.28 o 
   7   0  14       37.90       44.68      8.08 o 
   8   0  14        5.21       -1.12      7.19 o 
 -10   1  14       38.96       39.29     12.80 o 
  -9   1  14        0.10       -4.27      6.71 o 
  -8   1  14        2.92        7.20      4.66 o 
  -7   1  14      471.52      445.15     11.23 o 
  -6   1  14       44.90       40.39      3.81 o 
  -5   1  14      330.07      315.75     16.95 o 
  -4   1  14      295.50      265.79      8.30 o 
  -3   1  14      103.04      113.19      6.40 o 
  -2   1  14        3.39        1.23      2.61 o 
  -1   1  14      286.98      352.93     10.22 o 
   0   1  14      128.98      135.99      5.00 o 
   1   1  14       27.65       21.43      2.53 o 
   2   1  14       11.88        8.97      2.33 o 
   3   1  14       17.95       21.09      2.54 o 
   4   1  14       46.59       42.59      3.49 o 
   5   1  14        4.67       10.12      3.56 o 
   6   1  14        4.78        4.45      3.71 o 
   7   1  14       20.52       22.75      4.77 o 
 -10   2  14        1.16        2.69     10.78 o 
  -9   2  14        0.24       -1.46      9.43 o 
  -8   2  14       34.81       42.70      6.85 o 
  -7   2  14        0.01       -1.97      4.87 o 
  -6   2  14        0.52        2.97      3.95 o 
  -5   2  14      116.64      115.74      5.77 o 
  -4   2  14       74.75       87.87      4.82 o 
  -3   2  14       21.48       22.25      3.18 o 
  -2   2  14       90.50       88.83      4.59 o 
  -1   2  14        4.27        2.72      2.88 o 
   0   2  14        8.48        5.23      3.10 o 
   1   2  14        2.00       -0.24      2.34 o 
   2   2  14       48.80       48.34      3.26 o 
   3   2  14       39.98       37.64      3.56 o 
   4   2  14       65.45       65.26      4.43 o 
   5   2  14       42.07       39.59      3.93 o 
   6   2  14        2.16        3.53      3.61 o 
   7   2  14        1.63        2.36      4.52 o 
  -9   3  14        2.52        4.85      8.48 o 
  -8   3  14        2.43        4.51      5.88 o 
  -7   3  14       17.50       17.69      6.25 o 
  -6   3  14       93.04       89.83      8.25 o 
  -5   3  14        0.13        3.77      3.02 o 
  -4   3  14       12.14        8.06      3.14 o 
  -3   3  14        1.49        2.54      3.07 o 
  -2   3  14      121.59      104.84      5.24 o 
  -1   3  14        0.00        0.79      2.97 o 
   0   3  14       80.71       74.70      4.88 o 
   1   3  14       13.05       10.57      3.91 o 
   2   3  14      310.16      290.51      7.56 o 
   3   3  14       26.07       23.57      3.49 o 
   4   3  14       55.23       58.36      4.48 o 
   5   3  14       54.26       54.31      4.83 o 
   6   3  14        0.94        1.47      3.48 o 
   7   3  14        0.08        2.20      5.35 o 
  -9   4  14        5.85        9.77     11.45 o 
  -8   4  14        8.62       12.43      6.59 o 
  -7   4  14        4.51        6.77      5.34 o 
  -6   4  14       19.74       18.49      4.60 o 
  -5   4  14        9.16       12.86      3.77 o 
  -4   4  14       69.17       58.09      4.94 o 
  -3   4  14       14.63        9.38      3.37 o 
  -2   4  14      121.88      111.18      8.42 o 
  -1   4  14       95.44       80.98      5.53 o 
   0   4  14        3.72        2.07      3.59 o 
   1   4  14       19.44       20.46      4.15 o 
   2   4  14        0.18       -0.63      4.87 o 
   3   4  14       45.53       41.07      4.53 o 
   4   4  14       73.05       61.98      5.36 o 
   5   4  14       10.70       14.33      4.41 o 
   6   4  14        0.55        2.58      4.17 o 
  -7   5  14        0.00        4.27      6.35 o 
  -6   5  14       16.81       17.56      4.96 o 
  -5   5  14        0.36        0.92      4.23 o 
  -4   5  14        0.09        4.41      5.17 o 
  -3   5  14        0.31        1.60      3.41 o 
  -2   5  14        7.94       11.44      3.96 o 
  -1   5  14        1.40        2.28      3.71 o 
   0   5  14        7.56        6.82      3.88 o 
   1   5  14       17.25       22.17      5.59 o 
   2   5  14        0.73        3.80      5.18 o 
   3   5  14        5.24       10.00      6.15 o 
   4   5  14        2.64        7.48      6.57 o 
   5   5  14        1.57        2.22      4.68 o 
  -6   6  14        0.44        0.69      5.96 o 
  -5   6  14       19.98       25.64      5.54 o 
  -4   6  14        9.85        6.56      5.98 o 
  -3   6  14       15.72       12.13     10.55 o 
  -2   6  14        2.46        4.18      4.53 o 
  -1   6  14        6.50        7.89      4.75 o 
   0   6  14        0.00       -0.30      4.85 o 
   1   6  14        0.18        4.85      5.67 o 
   2   6  14        1.05        1.84      5.71 o 
   3   6  14        2.43        8.92      7.28 o 
  -3   7  14       33.73       33.57      7.41 o 
  -2   7  14        0.95        4.72      6.20 o 
  -1   7  14        6.70        9.54      8.08 o 
   0   7  14        0.80       -0.06      7.44 o 
 -10   1  15        0.06        0.79     10.10 o 
  -9   1  15        0.80       -5.28      9.21 o 
  -8   1  15        2.20       -0.67      4.32 o 
  -7   1  15       83.72       73.77      5.88 o 
  -6   1  15      223.41      201.46      6.43 o 
  -5   1  15        8.93        6.56      2.72 o 
  -4   1  15        0.66        2.72      3.10 o 
  -3   1  15      126.57      125.42      9.60 o 
  -2   1  15      155.81      180.03      7.30 o 
  -1   1  15        1.03        2.05      3.00 o 
   0   1  15        4.95        4.27      2.97 o 
   1   1  15      307.91      337.75     22.34 o 
   2   1  15       68.80       62.02      3.39 o 
   3   1  15        0.64        1.01      2.32 o 
   4   1  15        7.04        9.59      2.96 o 
   5   1  15        0.14        0.86      3.34 o 
   6   1  15        0.10        1.75      3.86 o 
   7   1  15        3.46        4.08      4.86 o 
 -10   2  15        2.92        1.12     11.23 o 
  -9   2  15        0.14       -3.37     11.11 o 
  -8   2  15       12.29       12.47      5.88 o 
  -7   2  15       40.97       45.74      9.09 o 
  -6   2  15       69.58       76.35     13.70 o 
  -5   2  15      109.50       93.02      9.54 o 
  -4   2  15      125.34      118.85      6.82 o 
  -3   2  15       79.18       82.88      5.82 o 
  -2   2  15       56.40       55.78      4.32 o 
  -1   2  15       14.80       17.52      3.26 o 
   0   2  15        2.77        6.44      3.23 o 
   1   2  15        1.12        0.46      3.16 o 
   2   2  15        5.68        7.42      2.72 o 
   3   2  15        0.25        1.25      2.89 o 
   4   2  15       10.22        5.11      2.92 o 
   5   2  15        4.84        1.80      2.92 o 
   6   2  15        7.40        8.09      4.10 o 
   7   2  15        0.49        2.29      4.57 o 
  -9   3  15       13.06       18.03      7.91 o 
  -8   3  15       23.14       28.72      7.04 o 
  -7   3  15        4.00        1.21      5.39 o 
  -6   3  15      201.99      197.50     10.89 o 
  -5   3  15      271.29      261.00      8.46 o 
  -4   3  15       76.56       80.69      7.07 o 
  -3   3  15       77.19       80.94      8.53 o 
  -2   3  15        3.84        4.55      3.09 o 
  -1   3  15        8.64        7.98      3.26 o 
   0   3  15        2.54        2.38      3.24 o 
   1   3  15       62.01       65.58      4.98 o 
   2   3  15      143.03      166.85     15.04 o 
   3   3  15      140.43      114.64      5.42 o 
   4   3  15       13.19       13.40      3.64 o 
   5   3  15       81.71       85.09      5.48 o 
   6   3  15        2.39        4.32      5.45 o 
  -9   4  15        2.87        3.48     10.44 o 
  -8   4  15        2.53        6.56      6.58 o 
  -7   4  15       13.39       10.22      5.64 o 
  -6   4  15       11.56        9.70      5.31 o 
  -5   4  15       49.91       38.77      4.74 o 
  -4   4  15        0.79       -0.38      3.38 o 
  -3   4  15       39.45       33.30      4.19 o 
  -2   4  15       96.59       85.84      5.66 o 
  -1   4  15       62.42       56.22      4.87 o 
   0   4  15        3.87        2.74      3.34 o 
   1   4  15       34.06       36.46      6.23 o 
   2   4  15       25.57       26.10      6.26 o 
   3   4  15       82.50       88.97      8.69 o 
   4   4  15      111.89      133.14     10.24 o 
   5   4  15        2.70        4.78      4.15 o 
   6   4  15        2.50        7.97      5.61 o 
  -7   5  15       11.99       20.48      7.18 o 
  -6   5  15        2.00        1.38      5.80 o 
  -5   5  15        4.69        5.70      4.56 o 
  -4   5  15        0.77        4.84      5.17 o 
  -3   5  15        2.38        6.51      3.83 o 
  -2   5  15        0.76        0.68      3.53 o 
  -1   5  15        9.92       13.23      4.39 o 
   0   5  15       14.64       17.85      4.56 o 
   1   5  15       10.01       11.04      5.08 o 
   2   5  15        0.56        5.04      6.10 o 
   3   5  15        0.23        1.75      6.54 o 
   4   5  15        7.75       12.21      7.18 o 
   5   5  15        3.81        6.51     10.33 o 
  -6   6  15        0.82        2.78      6.56 o 
  -5   6  15        0.51       -0.17      4.85 o 
  -4   6  15        0.53        9.64      6.13 o 
  -3   6  15       36.58       40.30      8.08 o 
  -2   6  15        0.56        0.85      4.42 o 
  -1   6  15       13.49       18.01      5.42 o 
   0   6  15       18.46       22.96      6.22 o 
   1   6  15        4.62        3.16      6.42 o 
   2   6  15        0.01        3.65      6.71 o 
  -1   7  15        0.80        4.15     11.11 o 
 -10   0  16        0.00        2.25     10.10 o 
  -9   0  16       64.53       85.77     12.80 o 
  -8   0  16        0.05        6.40     10.22 o 
  -7   0  16       12.26       14.82      5.28 o 
  -6   0  16      485.90      482.31     13.36 o 
  -5   0  16      685.99      625.00     14.37 o 
  -4   0  16      690.68      712.12     20.55 o 
  -3   0  16        3.56        3.14      6.62 o 
  -2   0  16       39.98       51.53      6.96 o 
  -1   0  16      588.76      556.74     17.40 o 
   0   0  16        8.86        9.99      5.50 o 
   1   0  16      359.33      355.89      9.32 o 
   2   0  16       24.29       11.68      3.82 o 
   3   0  16        8.56        3.59      3.70 o 
   4   0  16       23.01       29.30      6.17 o 
   5   0  16       16.00       11.11      5.73 o 
   6   0  16        0.10       -1.68      5.16 o 
   7   0  16        1.17        4.38      6.74 o 
 -10   1  16        0.00       -9.43      9.43 o 
  -9   1  16       20.21       18.08      9.99 o 
  -8   1  16        1.53        1.85      5.10 o 
  -7   1  16       61.75       56.68      6.46 o 
  -6   1  16      191.25      194.81      6.51 o 
  -5   1  16        1.05        0.21      2.69 o 
  -4   1  16       86.26       86.07      4.93 o 
  -3   1  16       83.28       92.46      7.91 o 
  -2   1  16       21.36       25.83      4.67 o 
  -1   1  16       48.81       56.61     14.82 o 
   0   1  16       26.56       24.60      3.56 o 
   1   1  16        0.55        0.46      2.97 o 
   2   1  16        1.61        1.49      2.53 o 
   3   1  16       74.42       82.48      3.95 o 
   4   1  16        0.33        1.68      2.80 o 
   5   1  16        0.00        0.83      3.77 o 
   6   1  16       20.03       21.18      5.12 o 
   7   1  16        5.19        5.53      5.71 o 
 -10   2  16        0.01       -6.62     11.68 o 
  -9   2  16        8.64       11.97      7.03 o 
  -8   2  16       23.56       31.48      6.71 o 
  -7   2  16        0.73        0.60      5.06 o 
  -6   2  16       49.80       59.08      9.66 o 
  -5   2  16        0.09       -0.80      3.34 o 
  -4   2  16       31.41       36.36      5.07 o 
  -3   2  16        0.16        1.14      4.12 o 
  -2   2  16        7.97        6.84      3.78 o 
  -1   2  16        5.58        6.71      3.12 o 
   0   2  16       29.37       25.83      3.80 o 
   1   2  16        4.24        8.60      3.58 o 
   2   2  16        8.90        6.73      3.40 o 
   3   2  16        4.50        5.17      2.88 o 
   4   2  16       16.88       18.32      3.87 o 
   5   2  16        3.56        4.38      3.20 o 
   6   2  16        0.99        1.49      3.93 o 
   7   2  16        4.74        7.07      6.06 o 
  -9   3  16        3.75        4.51      7.32 o 
  -8   3  16        7.06        8.70      6.39 o 
  -7   3  16        5.82        3.95      5.67 o 
  -6   3  16       22.67       21.44      5.85 o 
  -5   3  16       13.35       14.88      4.77 o 
  -4   3  16       30.13       32.26      5.12 o 
  -3   3  16      243.34      242.53     12.18 o 
  -2   3  16       37.10       43.41      4.12 o 
  -1   3  16       26.77       30.96      3.94 o 
   0   3  16      174.29      174.55      6.87 o 
   1   3  16      130.59      122.51      8.36 o 
   2   3  16        0.18        1.13      4.40 o 
   3   3  16       62.13       57.21      6.74 o 
   4   3  16      124.27      124.37      9.03 o 
   5   3  16        0.09        1.66      4.04 o 
   6   3  16        2.71        4.23      4.52 o 
  -8   4  16        1.08        1.72      6.59 o 
  -7   4  16        1.55        3.36      5.60 o 
  -6   4  16       11.30       12.29      5.44 o 
  -5   4  16        0.74       -0.84      4.59 o 
  -4   4  16        2.20        2.27      3.41 o 
  -3   4  16        7.03       10.12      3.53 o 
  -2   4  16       38.29       31.47      4.19 o 
  -1   4  16      194.15      179.59      8.64 o 
   0   4  16       42.11       56.65      5.07 o 
   1   4  16       10.26       10.85      4.83 o 
   2   4  16        0.10        3.57      5.58 o 
   3   4  16       51.19       56.79      7.74 o 
   4   4  16       60.76       55.64      8.57 o 
   5   4  16       16.38       22.88      7.50 o 
  -7   5  16        0.74        1.53      6.58 o 
  -6   5  16        0.78        4.97      6.18 o 
  -5   5  16       10.27       11.84      6.20 o 
  -4   5  16        0.62        3.53      5.39 o 
  -3   5  16        0.84        2.87      3.61 o 
  -2   5  16        0.32       -3.39      3.39 o 
  -1   5  16        0.07       -3.33      4.60 o 
   0   5  16        4.89        4.22      4.23 o 
   1   5  16        0.07       -1.74      4.76 o 
   2   5  16        0.79       -1.71      5.31 o 
   3   5  16        0.36        6.16      6.61 o 
   4   5  16        7.71       10.32      7.62 o 
  -5   6  16        1.30        2.51      5.34 o 
  -4   6  16        9.38       13.20      6.10 o 
  -3   6  16       37.59       53.27     15.77 o 
  -2   6  16        0.16       -1.60      4.83 o 
  -1   6  16        1.43        1.71      4.86 o 
   0   6  16        0.12        3.77      5.69 o 
   1   6  16        2.41        1.58      6.30 o 
   2   6  16        1.13        5.82      7.18 o 
 -10   1  17       19.72       13.02     12.46 o 
  -9   1  17        0.09        4.38     10.44 o 
  -8   1  17        5.97       10.17      5.82 o 
  -7   1  17       26.89       20.07      4.45 o 
  -6   1  17       33.45       30.28      4.45 o 
  -5   1  17       11.45       10.13      3.14 o 
  -4   1  17      173.44      164.02      6.42 o 
  -3   1  17        0.73        1.76      4.04 o 
  -2   1  17       20.11       25.16      4.77 o 
  -1   1  17      105.48      118.48     18.36 o 
   0   1  17        1.15        1.21      3.64 o 
   1   1  17       21.93       18.55      3.53 o 
   2   1  17        4.14        2.45      3.18 o 
   3   1  17        4.55        5.31      2.59 o 
   4   1  17       10.30       15.63      3.59 o 
   5   1  17       52.44       61.79      6.15 o 
   6   1  17        6.12        6.17      4.94 o 
   7   1  17        0.27       -3.00      5.82 o 
  -9   2  17        2.05       -1.10      6.44 o 
  -8   2  17        0.14        2.56      5.88 o 
  -7   2  17        3.60        6.25      5.34 o 
  -6   2  17       12.51       13.77      4.55 o 
  -5   2  17      177.47      164.40      8.30 o 
  -4   2  17      458.36      471.31     14.31 o 
  -3   2  17      325.19      304.69     11.73 o 
  -2   2  17      145.36      152.28      7.55 o 
  -1   2  17       23.35       30.98      4.90 o 
   0   2  17       91.00      110.12      6.34 o 
   1   2  17        1.45       -3.02      3.31 o 
   2   2  17       36.59       30.96      4.55 o 
   3   2  17        0.10        0.13      4.01 o 
   4   2  17       48.81       59.46      6.36 o 
   5   2  17       35.53       33.26      4.34 o 
   6   2  17        6.46        6.80      4.48 o 
  -9   3  17       10.80        7.99      7.36 o 
  -8   3  17        2.41        4.80      6.07 o 
  -7   3  17        8.84       12.57      6.08 o 
  -6   3  17        1.92        0.56      4.85 o 
  -5   3  17        0.09       -3.73      3.87 o 
  -4   3  17        2.84        3.77      3.92 o 
  -3   3  17      261.46      241.93      9.68 o 
  -2   3  17        4.10        2.94      3.93 o 
  -1   3  17       54.43       64.18      4.87 o 
   0   3  17      175.14      162.59      7.30 o 
   1   3  17       19.24       16.93      4.20 o 
   2   3  17        0.20        1.52      4.53 o 
   3   3  17        0.81        3.02      5.20 o 
   4   3  17        0.01        1.68      5.16 o 
   5   3  17        0.22       -1.22      5.50 o 
   6   3  17        3.74       10.40      5.75 o 
  -8   4  17        3.20        1.06      6.63 o 
  -7   4  17        0.57       -2.64      5.90 o 
  -6   4  17       13.92       14.83      6.06 o 
  -5   4  17      141.30      114.07     13.25 o 
  -4   4  17        3.31        1.52      4.07 o 
  -3   4  17       27.70       24.96      5.19 o 
  -2   4  17        6.93       10.02      3.69 o 
  -1   4  17        6.35        6.58      3.68 o 
   0   4  17       11.43       13.72      3.99 o 
   1   4  17        0.95       -1.43      4.28 o 
   2   4  17        1.43        0.94      5.00 o 
   3   4  17       23.58       21.62      6.47 o 
   4   4  17        2.32        6.14      7.06 o 
   5   4  17        9.46       14.69      7.71 o 
  -6   5  17        0.87        4.19      6.14 o 
  -5   5  17       24.14       32.21      7.42 o 
  -4   5  17       11.93        7.85      5.42 o 
  -3   5  17        4.70        9.32      3.99 o 
  -2   5  17        2.94        4.45      5.00 o 
  -1   5  17        6.76        6.26      4.60 o 
   0   5  17        7.83        3.14      4.38 o 
   1   5  17        0.75        0.62      4.76 o 
   2   5  17        0.27        3.10      5.93 o 
   3   5  17        0.80        2.21      7.18 o 
  -4   6  17        1.63        5.83      6.29 o 
  -3   6  17        6.07        9.59      5.10 o 
  -2   6  17        1.77        3.70      4.85 o 
  -1   6  17        1.68        3.35      4.95 o 
   0   6  17       14.76       14.03      6.66 o 
   1   6  17       11.63       18.35      7.78 o 
   2   6  17        0.09       -3.26     10.22 o 
 -10   0  18        8.06       11.79     12.13 o 
  -9   0  18      112.41      153.36     15.49 o 
  -8   0  18        0.21        2.13      8.42 o 
  -7   0  18        1.36        4.27      4.72 o 
  -6   0  18      957.01      903.20     19.09 o 
  -5   0  18      172.39      168.18      8.42 o 
  -4   0  18      439.21      480.40     18.19 o 
  -3   0  18      133.02      119.01     11.00 o 
  -2   0  18        6.81       10.78      6.40 o 
  -1   0  18      256.21      262.93     13.02 o 
   0   0  18       87.57      121.92      9.99 o 
   1   0  18       88.53       99.58      8.98 o 
   2   0  18      111.99      113.73      9.21 o 
   3   0  18       19.00       13.47      3.93 o 
   4   0  18       15.91       17.74      6.29 o 
   5   0  18       41.78       37.05      7.30 o 
   6   0  18        0.02        1.57      6.40 o 
 -10   1  18       13.83        7.63     12.91 o 
  -9   1  18        0.61      -10.89     10.89 o 
  -8   1  18        3.58        2.76      5.60 o 
  -7   1  18        6.95        7.45      3.92 o 
  -6   1  18       64.76       64.46      5.38 o 
  -5   1  18        2.43       -0.82      4.50 o 
  -4   1  18       11.56       10.56      4.21 o 
  -3   1  18       66.48       67.67      5.89 o 
  -2   1  18       49.36       44.91      5.30 o 
  -1   1  18        0.37        1.03      4.34 o 
   0   1  18       78.77       87.69      6.44 o 
   1   1  18       13.94        8.29      4.21 o 
   2   1  18        4.43        5.23      3.44 o 
   3   1  18        8.44        7.30      4.17 o 
   4   1  18       48.73       47.33      4.43 o 
   5   1  18        2.13        4.50      4.55 o 
   6   1  18        8.03        7.69      5.29 o 
  -9   2  18       10.59       15.14      7.26 o 
  -8   2  18        0.19        4.02      5.72 o 
  -7   2  18        0.13       -1.87      5.14 o 
  -6   2  18        0.04        0.45      3.81 o 
  -5   2  18       42.79       37.24      5.32 o 
  -4   2  18       15.52       13.08      4.37 o 
  -3   2  18       16.62       23.19      4.74 o 
  -2   2  18        7.21        5.63      3.90 o 
  -1   2  18        0.64       -1.48      3.72 o 
   0   2  18       10.91       14.33      4.79 o 
   1   2  18       49.09       47.78      5.11 o 
   2   2  18        0.17       -1.60      3.58 o 
   3   2  18       50.94       52.21      6.34 o 
   4   2  18        4.12        7.10      5.00 o 
   5   2  18        4.66        3.26      7.63 o 
   6   2  18       32.21       28.85      6.29 o 
  -9   3  18        0.36        1.91     11.23 o 
  -8   3  18        8.01       10.04      6.31 o 
  -7   3  18        5.84        3.93      5.83 o 
  -6   3  18       35.10       36.72      6.95 o 
  -5   3  18        0.14        0.43      4.01 o 
  -4   3  18       65.62       53.83      5.88 o 
  -3   3  18        1.58        0.17      3.71 o 
  -2   3  18       19.57       16.72      4.61 o 
  -1   3  18      189.83      183.93      8.84 o 
   0   3  18       14.41       12.70      3.70 o 
   1   3  18        6.92        5.19      3.82 o 
   2   3  18       34.00       31.14      5.87 o 
   3   3  18       31.42       27.41      7.52 o 
   4   3  18        3.29        7.94      5.72 o 
   5   3  18        5.08        2.66      6.28 o 
  -8   4  18        2.72        7.97     10.67 o 
  -7   4  18        2.47        4.89      6.55 o 
  -6   4  18        0.43        1.18      5.32 o 
  -5   4  18       26.05       23.69      9.99 o 
  -4   4  18       21.35       18.68      5.05 o 
  -3   4  18       16.37       27.53      5.50 o 
  -2   4  18       40.50       41.27      5.89 o 
  -1   4  18       18.92       14.71      3.99 o 
   0   4  18        1.34        2.54      3.77 o 
   1   4  18        2.42        1.33      5.11 o 
   2   4  18       15.92       18.46      5.97 o 
   3   4  18        8.62        8.64      6.09 o 
   4   4  18       25.78       21.23      7.63 o 
  -6   5  18        0.56        0.04      6.66 o 
  -5   5  18        0.88        0.34     10.10 o 
  -4   5  18        0.77       -2.48      5.23 o 
  -3   5  18        0.32        4.18      5.06 o 
  -2   5  18        0.42        1.74      4.15 o 
  -1   5  18        0.72       -0.04      3.91 o 
   0   5  18        0.01        6.44      5.03 o 
   1   5  18        0.73        1.77      5.40 o 
   2   5  18        8.10        9.06      6.63 o 
   3   5  18        0.50        2.76      7.50 o 
  -4   6  18        2.81        8.98     11.68 o 
  -3   6  18        1.10       -0.15      5.44 o 
  -2   6  18       15.36       17.40      5.67 o 
  -1   6  18        2.84       -2.30      6.03 o 
   0   6  18        2.91        2.46      6.47 o 
   1   6  18        0.18       -2.47      9.66 o 
  -9   1  19        1.69       -4.38     10.78 o 
  -8   1  19        1.92        4.37      5.77 o 
  -7   1  19       10.01       13.70      4.29 o 
  -6   1  19        7.33       12.52      3.91 o 
  -5   1  19       18.51       13.40      4.77 o 
  -4   1  19      101.78       91.44      6.75 o 
  -3   1  19       49.47       51.56      5.66 o 
  -2   1  19       14.56       16.25      4.69 o 
  -1   1  19       20.60       26.77      5.32 o 
   0   1  19       88.97       92.50      7.91 o 
   1   1  19       45.59       43.87      5.15 o 
   2   1  19       39.78       32.97      5.27 o 
   3   1  19        0.00       -2.58      4.06 o 
   4   1  19       13.25       10.91      4.68 o 
   5   1  19        0.02       -0.56      7.30 o 
   6   1  19        5.92        5.53      6.05 o 
  -9   2  19        0.58        6.18      7.26 o 
  -8   2  19        3.97        7.45      6.17 o 
  -7   2  19       22.68       26.28      6.66 o 
  -6   2  19        7.36        7.24      4.37 o 
  -5   2  19        1.79        3.10      4.36 o 
  -4   2  19       17.61       11.26      4.41 o 
  -3   2  19        1.19        2.97      4.10 o 
  -2   2  19        4.39        6.94      4.29 o 
  -1   2  19        4.18        5.81      4.05 o 
   0   2  19        8.69       13.90      4.88 o 
   1   2  19        5.42        3.61      4.56 o 
   2   2  19      105.77      125.80      6.90 o 
   3   2  19       16.17       19.84      5.34 o 
   4   2  19        5.60        9.09      5.56 o 
   5   2  19        0.20       -3.03      7.86 o 
  -8   3  19       13.08       11.56      7.32 o 
  -7   3  19       31.35       43.13      7.77 o 
  -6   3  19        2.19        1.57      5.36 o 
  -5   3  19       23.54       16.19      4.92 o 
  -4   3  19       31.67       35.95      5.42 o 
  -3   3  19       31.21       33.98      5.48 o 
  -2   3  19       79.71       88.46      6.99 o 
  -1   3  19       68.06       59.48      6.20 o 
   0   3  19       59.18       48.60      6.10 o 
   1   3  19        8.41       10.84      4.36 o 
   2   3  19       23.09       26.03      6.17 o 
   3   3  19        4.46        4.71      5.20 o 
   4   3  19        4.12        6.65      6.22 o 
   5   3  19        1.37        0.22      6.50 o 
  -7   4  19        9.81       12.99      7.09 o 
  -6   4  19        1.59        7.29      6.54 o 
  -5   4  19       70.26       63.84      7.28 o 
  -4   4  19      105.59      113.53      8.42 o 
  -3   4  19        5.14        4.60      4.90 o 
  -2   4  19       18.62       26.77      5.79 o 
  -1   4  19        2.09        2.45      4.88 o 
   0   4  19       16.12       19.90      4.42 o 
   1   4  19        4.21        5.11      5.32 o 
   2   4  19        2.67        2.77      5.55 o 
   3   4  19        0.15        5.83      6.46 o 
   4   4  19       38.59       43.88      8.48 o 
  -5   5  19        1.26       -0.45      9.32 o 
  -4   5  19       11.81       10.92      6.34 o 
  -3   5  19       10.47       10.80      6.10 o 
  -2   5  19        0.46        2.90      5.61 o 
  -1   5  19        4.39        4.69      4.57 o 
   0   5  19        6.84        7.86      5.32 o 
   1   5  19       10.59       16.90      6.06 o 
   2   5  19        1.39        7.65      6.88 o 
  -3   6  19        6.61        7.28      6.93 o 
  -2   6  19       11.81       13.67      5.87 o 
  -1   6  19        0.29        2.23      6.63 o 
  -8   0  20       14.24       15.49      6.40 o 
  -7   0  20        3.11        5.50      5.16 o 
  -6   0  20      120.92      135.40      8.87 o 
  -5   0  20      333.69      328.84     11.79 o 
  -4   0  20        5.14        9.99      6.06 o 
  -3   0  20        5.63       11.34      8.31 o 
  -2   0  20      111.54      113.62     10.22 o 
  -1   0  20       15.76        8.64      6.51 o 
   0   0  20        8.79       -0.34      5.50 o 
   1   0  20       30.63       28.63      7.41 o 
   2   0  20       10.21        2.92      6.40 o 
   3   0  20       14.00       17.06      7.19 o 
  -9   1  20        0.52       -6.29     11.56 o 
  -8   1  20       23.77       30.46      6.80 o 
  -7   1  20        0.00        0.10      3.96 o 
  -6   1  20        2.65        7.17      3.94 o 
  -5   1  20      202.09      210.84     20.04 o 
  -4   1  20        1.70        2.82      3.91 o 
  -3   1  20      201.11      215.70      9.56 o 
  -2   1  20       40.76       42.77      5.74 o 
  -1   1  20       40.37       35.56      5.42 o 
   0   1  20        1.58       -2.41      4.50 o 
   1   1  20        0.58       -0.55      4.20 o 
   2   1  20        8.67        6.69      4.68 o 
   3   1  20        4.92        1.80      6.06 o 
   4   1  20        1.27       -1.23      6.85 o 
   5   1  20        2.18       -2.36      7.19 o 
  -9   2  20        1.98        1.22      7.99 o 
  -8   2  20       33.80       50.63      8.44 o 
  -7   2  20        1.11        7.53      6.29 o 
  -6   2  20        4.73        7.04      4.46 o 
  -5   2  20        0.02       -1.22      3.96 o 
  -4   2  20        8.30       11.28      4.53 o 
  -3   2  20       49.99       49.79      5.98 o 
  -2   2  20       80.69       98.91      7.31 o 
  -1   2  20        0.00        0.01      3.80 o 
   0   2  20       20.08       16.59      4.88 o 
   1   2  20       90.97       91.42      7.22 o 
   2   2  20       33.60       36.94      7.86 o 
   3   2  20       10.73       10.30      5.63 o 
   4   2  20        1.05       -0.23      5.27 o 
   5   2  20       13.30       20.32     11.11 o 
  -8   3  20        0.88        3.61      7.05 o 
  -7   3  20       11.87       17.87      7.22 o 
  -6   3  20        6.25        7.68      5.98 o 
  -5   3  20        0.71        2.20      4.68 o 
  -4   3  20        9.73        9.44      4.96 o 
  -3   3  20       36.15       41.84      5.93 o 
  -2   3  20        1.64        0.45      4.11 o 
  -1   3  20        2.65        6.84      4.37 o 
   0   3  20       43.62       45.45      6.39 o 
   1   3  20       22.16       25.69      5.88 o 
   2   3  20        0.13       -0.71      5.23 o 
   3   3  20        0.63        5.36      5.82 o 
   4   3  20       11.74       12.59      6.68 o 
  -7   4  20       17.04       22.69      8.29 o 
  -6   4  20        5.08       11.24      6.67 o 
  -5   4  20        0.05       -0.64      5.00 o 
  -4   4  20        1.56        0.98      5.08 o 
  -3   4  20        0.54        3.17      4.81 o 
  -2   4  20       15.06       20.33      5.59 o 
  -1   4  20       17.18       15.31      5.23 o 
   0   4  20        0.01       -0.12      4.91 o 
   1   4  20        0.13       -0.14      5.34 o 
   2   4  20        1.75       -1.14      5.63 o 
   3   4  20        5.49       10.55      6.98 o 
  -5   5  20       25.02       34.69     11.68 o 
  -4   5  20        4.77        4.47      6.31 o 
  -3   5  20        0.09       -0.32      6.07 o 
  -2   5  20        3.46        4.79      5.75 o 
  -1   5  20        0.52        0.65      6.33 o 
   0   5  20        1.27        1.32      5.85 o 
   1   5  20        1.13        1.48      5.95 o 
   2   5  20        0.00        2.47     11.23 o 
  -9   1  21        0.50       -2.58     11.00 o 
  -8   1  21       17.06       24.76      7.30 o 
  -7   1  21        0.10       -1.90      4.12 o 
  -6   1  21        0.13        2.32      3.80 o 
  -5   1  21      158.31      196.66     15.89 o 
  -4   1  21      129.19      116.35     12.18 o 
  -3   1  21      215.70      236.87     10.24 o 
  -2   1  21       63.44       57.57      6.25 o 
  -1   1  21        1.82        4.62      4.88 o 
   0   1  21        0.00       -2.85      4.93 o 
   1   1  21       33.55       38.31      5.72 o 
   2   1  21        4.79        3.23      4.75 o 
   3   1  21        7.90        8.87      6.85 o 
  -8   2  21        2.06        4.52      7.03 o 
  -7   2  21        0.49        0.92      5.63 o 
  -6   2  21       25.61       28.87      6.96 o 
  -5   2  21        1.42       -0.13      4.36 o 
  -4   2  21       52.31       51.78      6.34 o 
  -3   2  21        6.35        5.53      4.68 o 
  -2   2  21       78.35       67.15      6.45 o 
  -1   2  21       76.74       76.63      6.94 o 
   0   2  21      119.24      120.96      8.01 o 
   1   2  21       33.48       24.28      5.69 o 
   2   2  21        0.90       -1.57      6.62 o 
   3   2  21       13.73       11.34      7.41 o 
   4   2  21        0.14       -5.50      7.97 o 
  -8   3  21        5.23        4.04     10.89 o 
  -7   3  21        0.48        4.98      7.14 o 
  -6   3  21        0.14        4.94      6.12 o 
  -5   3  21        3.36        2.35      5.00 o 
  -4   3  21       40.00       36.42      6.01 o 
  -3   3  21        9.09        9.45      5.05 o 
  -2   3  21        4.92        5.34      4.67 o 
  -1   3  21        0.49        0.99      4.26 o 
   0   3  21       33.99       37.43      6.29 o 
   1   3  21       27.69       34.92      9.09 o 
   2   3  21        0.60        1.35      7.07 o 
   3   3  21        0.15        2.47      7.52 o 
   4   3  21        0.21       -0.59      6.58 o 
  -6   4  21        4.32        9.32      6.90 o 
  -5   4  21       14.74       13.24      5.92 o 
  -4   4  21        2.13        4.42      5.75 o 
  -3   4  21        0.08       -0.73      5.25 o 
  -2   4  21       12.73       16.00      5.89 o 
  -1   4  21        1.09       -0.97      4.77 o 
   0   4  21        0.66       -0.83      6.12 o 
   1   4  21        0.41        0.34      7.86 o 
   2   4  21        0.01       -3.59      7.75 o 
   3   4  21        6.62        5.73     12.13 o 
  -4   5  21        7.06        8.99      6.80 o 
  -3   5  21        1.34       -0.47      6.03 o 
  -2   5  21       19.02       17.15      7.14 o 
  -1   5  21       15.33       16.80      7.23 o 
   0   5  21       19.59       16.05      8.98 o 
  -8   0  22        7.47       12.13      8.98 o 
  -7   0  22        4.14       15.04      7.75 o 
  -6   0  22       54.55       51.87      9.21 o 
  -5   0  22      102.99       99.81     10.89 o 
  -4   0  22       17.83        7.07      6.40 o 
  -3   0  22       24.57       28.74     11.11 o 
  -2   0  22        3.77        0.00      6.40 o 
  -1   0  22        0.02       -5.16      6.29 o 
   0   0  22       15.70       11.45      7.07 o 
   1   0  22        1.30       -3.37      6.06 o 
   2   0  22       17.73       23.69      8.08 o 
   3   0  22        0.09       -1.91      7.19 o 
  -8   1  22       34.94       37.51      7.38 o 
  -7   1  22        0.47        2.72      4.38 o 
  -6   1  22        0.96        4.05      3.98 o 
  -5   1  22       76.49       82.95      8.03 o 
  -4   1  22       63.07       57.21      6.20 o 
  -3   1  22        8.96       14.23      5.09 o 
  -2   1  22        0.25        1.21      4.40 o 
  -1   1  22        9.24       12.35      5.04 o 
   0   1  22       52.49       59.11     11.00 o 
   1   1  22        0.09       -3.09      4.80 o 
   2   1  22       29.72       31.62      5.90 o 
   3   1  22       16.10       20.21      7.75 o 
  -8   2  22        0.52        3.18      7.02 o 
  -7   2  22        3.56        5.56      6.20 o 
  -6   2  22       29.00       40.75      7.19 o 
  -5   2  22        0.14        1.05      4.44 o 
  -4   2  22        0.09        2.14      4.55 o 
  -3   2  22       11.05       11.79      4.88 o 
  -2   2  22       79.11       92.22      7.33 o 
  -1   2  22        4.49        4.99      4.93 o 
   0   2  22       36.33       40.06      6.20 o 
   1   2  22       22.20       18.21      5.75 o 
   2   2  22        0.97       -1.12      6.85 o 
   3   2  22       30.76       28.74      8.64 o 
   4   2  22        7.71       -1.91      8.20 o 
  -7   3  22        0.51        4.06      7.74 o 
  -6   3  22        0.86        4.48      4.88 o 
  -5   3  22        1.25        0.62      4.63 o 
  -4   3  22       38.72       43.54      6.60 o 
  -3   3  22        0.22        0.04      4.77 o 
  -2   3  22        2.30       -1.92      4.42 o 
  -1   3  22       10.72       13.01      5.42 o 
   0   3  22        0.41        2.51      5.79 o 
   1   3  22        1.77       -2.58      7.07 o 
   2   3  22        4.91        5.39      8.42 o 
   3   3  22        1.89        4.15      8.98 o 
  -5   4  22        1.95        0.04      6.28 o 
  -4   4  22        5.50        2.11      5.88 o 
  -3   4  22       39.97       44.79      7.27 o 
  -2   4  22       16.06       17.01      6.03 o 
  -1   4  22        1.40        1.41      5.72 o 
   0   4  22        2.75        8.79      6.03 o 
   1   4  22        1.05        5.50      8.31 o 
  -4   5  22       47.60       55.57     10.89 o 
  -3   5  22       19.88       31.36      7.90 o 
  -2   5  22        6.08        7.03      7.08 o 
  -1   5  22        0.61        0.79     10.89 o 
  -8   1  23        0.04        1.31      6.96 o 
  -7   1  23        6.05        7.76      4.82 o 
  -6   1  23        7.69       10.03      4.44 o 
  -5   1  23        0.24        0.38      4.47 o 
  -4   1  23       96.10       94.37      7.52 o 
  -3   1  23        8.08        5.76      4.82 o 
  -2   1  23        0.32       -0.60      4.52 o 
  -1   1  23        0.26        3.00      5.08 o 
   0   1  23        9.23        3.69      5.64 o 
   1   1  23        3.41        1.61      5.79 o 
   2   1  23        5.33        4.82      5.62 o 
   3   1  23        3.57        3.82      7.97 o 
  -8   2  23        2.33        5.51      7.73 o 
  -7   2  23       16.48       20.55      7.19 o 
  -6   2  23        0.97        1.42      5.19 o 
  -5   2  23       17.92       15.59      5.26 o 
  -4   2  23        0.92       -1.40      4.88 o 
  -3   2  23       20.40       22.87      5.77 o 
  -2   2  23       22.52       23.86      5.75 o 
  -1   2  23        4.31        6.69      5.27 o 
   0   2  23       25.58       26.67      6.17 o 
   1   2  23       59.91       55.04      7.03 o 
   2   2  23       14.33       13.36      7.75 o 
   3   2  23        0.48       -0.56      7.41 o 
  -6   3  23        6.33        9.42      5.24 o 
  -5   3  23       21.32       33.38      6.81 o 
  -4   3  23        0.49       -2.19      5.18 o 
  -3   3  23        7.13        3.73      5.05 o 
  -2   3  23        0.77        1.20      4.98 o 
  -1   3  23        4.40        3.22      4.90 o 
   0   3  23        8.20        2.31      6.12 o 
   1   3  23        2.72        3.03      7.52 o 
   2   3  23        0.48        4.15      8.20 o 
  -5   4  23        4.04        3.13      6.46 o 
  -4   4  23        4.65        3.30      6.00 o 
  -3   4  23        9.22       11.26      6.10 o 
  -2   4  23        4.40        5.47      5.95 o 
  -1   4  23        8.06       11.04      6.74 o 
   0   4  23        0.55        1.12      7.63 o 
  -8   0  24        0.13        2.02      8.87 o 
  -7   0  24        2.53        1.12      8.76 o 
  -6   0  24        0.00        2.36      6.85 o 
  -5   0  24        0.83        1.91      7.19 o 
  -4   0  24       47.41       39.86      8.87 o 
  -3   0  24      131.30      209.04     16.84 o 
  -2   0  24      126.84      116.65     11.56 o 
  -1   0  24       51.67       41.65      8.98 o 
   0   0  24       25.71       19.87      8.20 o 
   1   0  24       20.19       23.02      8.31 o 
   2   0  24        0.05       -3.70      7.97 o 
  -8   1  24       21.15       23.31      8.15 o 
  -7   1  24       15.35       18.50      5.63 o 
  -6   1  24        0.23       -0.13      4.72 o 
  -5   1  24       13.81       15.31      5.39 o 
  -4   1  24        5.93        1.77      4.72 o 
  -3   1  24        1.20        2.03      4.90 o 
  -2   1  24        1.94       -3.09      5.19 o 
  -1   1  24       72.37       81.94      7.90 o 
   0   1  24        3.02        1.17      5.29 o 
   1   1  24        1.95       -0.71      6.02 o 
   2   1  24       46.39       43.56     10.10 o 
   3   1  24       12.76        6.40      8.76 o 
  -7   2  24        5.04        9.08      7.05 o 
  -6   2  24        0.60        8.63      5.50 o 
  -5   2  24        4.16        1.29      4.94 o 
  -4   2  24       46.84       53.84      7.22 o 
  -3   2  24       12.02        5.82      5.42 o 
  -2   2  24        1.63       -1.01      4.83 o 
  -1   2  24        1.40        3.09      5.40 o 
   0   2  24       10.55       10.00      5.85 o 
   1   2  24       20.56       23.99      6.36 o 
   2   2  24        2.68       -3.37      7.30 o 
  -6   3  24       11.22       20.32      6.85 o 
  -5   3  24        4.21        6.28      6.23 o 
  -4   3  24        0.95        0.08      5.98 o 
  -3   3  24       34.21       42.28      7.39 o 
  -2   3  24        2.05        1.96      5.48 o 
  -1   3  24        1.26        2.18      5.42 o 
   0   3  24        0.47        1.09      5.80 o 
   1   3  24        1.98       -2.36      7.63 o 
  -4   4  24        3.52       -1.35      8.08 o 
  -3   4  24       10.27       17.32      7.35 o 
  -2   4  24        4.96        5.09      6.91 o 
  -1   4  24        0.24        0.45     10.55 o 
  -7   1  25        2.74        4.38      5.31 o 
  -6   1  25        3.63        1.22      6.68 o 
  -5   1  25       69.46       66.30      7.65 o 
  -4   1  25        0.69        1.32      5.32 o 
  -3   1  25       18.65       22.01      6.17 o 
  -2   1  25        9.87        8.01      6.23 o 
  -1   1  25       40.44       42.08      6.74 o 
   0   1  25       14.67       11.23      6.21 o 
   1   1  25       19.52       14.65      7.13 o 
   2   1  25        6.32        3.26      7.97 o 
  -6   2  25        1.39        5.20      5.31 o 
  -5   2  25        1.55        6.08      6.12 o 
  -4   2  25       53.79       52.97      7.44 o 
  -3   2  25       25.50       20.47      6.03 o 
  -2   2  25       12.43       12.92      5.83 o 
  -1   2  25        1.38        4.89      6.10 o 
   0   2  25       16.07       19.27      6.52 o 
   1   2  25        0.21        0.71      5.53 o 
   2   2  25       11.47       14.15      8.87 o 
  -5   3  25        1.64       -0.22      9.21 o 
  -4   3  25        0.37        0.43      6.98 o 
  -3   3  25        6.40        6.74      6.45 o 
  -2   3  25        5.26       11.18      6.54 o 
  -1   3  25        0.08        0.35      6.14 o 
   0   3  25        3.40        5.45      6.36 o 
  -6   0  26        2.02        9.43      9.09 o 
  -5   0  26        5.09       12.69      9.09 o 
  -4   0  26        2.40        6.85      7.75 o 
  -3   0  26        0.19        7.75      9.09 o 
  -2   0  26       11.56       16.50     13.14 o 
  -1   0  26        0.80       -4.15      7.07 o 
   0   0  26        6.92        3.59      8.31 o 
   1   0  26        5.80        6.85      8.20 o 
  -6   1  26        2.24        6.15      6.58 o 
  -5   1  26        0.01        5.56      6.04 o 
  -4   1  26        6.66       10.52      6.43 o 
  -3   1  26       16.81       11.45      5.83 o 
  -2   1  26        6.59        7.68      6.10 o 
  -1   1  26        1.88       -1.96      5.69 o 
   0   1  26        7.92        6.29      5.97 o 
   1   1  26       36.20       33.72      7.26 o 
  -6   2  26        2.28        9.66      6.85 o 
  -5   2  26        1.06        2.39      6.29 o 
  -4   2  26       34.21       40.44      7.66 o 
  -3   2  26       45.10       37.91      7.43 o 
  -2   2  26        4.66        1.74      6.01 o 
  -1   2  26       10.39        6.46      6.47 o 
   0   2  26        4.12        1.91      6.12 o 
  -4   3  26        9.16        6.29      9.21 o 
  -3   3  26        0.93        8.42     10.44 o 
  -2   3  26       11.12       14.26     11.68 o 
  -1   3  26        2.70        4.15      9.99 o 
  -5   1  27        0.01       -3.59      9.43 o 
  -4   1  27       20.41       24.83      7.68 o 
  -3   1  27        2.10       -1.13      5.88 o 
  -2   1  27        5.57        6.63      6.26 o 
  -1   1  27        4.07        2.29      5.91 o 
   0   1  27        0.57       -1.92      5.86 o 
  -3   2  27       16.92       21.56     11.45 o 
  -2   2  27        3.85        3.26      9.21 o 
  -1   2  27        0.13        2.25     10.33 o 
                                                 
